# Supplementary material for: N′-[(E)-4-Chloro­benzyl­idene]pyridine-4-carbohydrazide monohydrate
Source: Acta Crystallogr Sect E Struct Rep Online. 2012 Jun 30;68(Pt 7):o2303–4. doi: 10.1107/S1600536812029121 (PMC3394078; doi:10.1107/S1600536812029121)
Supplement: Supplementary file 1 [file e-68-o2303-sup1.cif]

##############################################################################
#                                                                            #
# This CIF contains the data in a paper accepted for publication in          #
# Acta Crystallographica Section E. It conforms to the requirements of       #
# Notes for Authors for Acta Crystallographica Section E, and has been       #
# peer reviewed under the auspices of the IUCr Commission on Journals.       #
#                                                                            #
# Full details of the Crystallographic Information File format               #
# are given in the paper "The Crystallographic Information File (CIF):       #
# a New Standard Archive File for Crystallography" by S. R. Hall, F. H.      #
# Allen and I. D. Brown [Acta Cryst. (1991), A47, 655-685].                  #
#                                                                            #
# The current version of the core CIF dictionary is obtainable from          #
# ftp://ftp.iucr.org/pub/cif_core.dic.                                       #
#                                                                            #
# Software is freely available for graphical display of the structure(s)     #
# in this CIF. For information consult the CIF software page                 #
# http://www.iucr.org/resources/cif/software.                                #
#                                                                            #
# This file may be used for bona fide research purposes within the           #
# scientific community so long as proper attribution is given to the journal # 
# article from which it was obtained.                                        #
#                                                                            #
##############################################################################
data_global
_audit_creation_method     'form.cif (version 2.0)'
_journal_data_validation_number     ?
_journal_date_recd_electronic     2012-06-21
_journal_date_accepted     2012-06-26
_journal_name_full     'Acta Crystallographica, Section E'
_journal_year     2012
_journal_volume     68
_journal_issue      7
_journal_page_first     o2303
_journal_page_last     o2304
_journal_paper_category     QO
_journal_paper_doi     10.1107/S1600536812029121
_journal_coeditor_code     IS5159
_publ_contact_author_name     'Prof. Fun, Hoong-Kun'
_publ_contact_author_address
;
      X-ray Crystallography Unit
      School of Physics
      Universiti Sains Malaysia
      11800 USM, Penang
      MALAYSIA
;
_publ_contact_author_email     'hkfun@usm.my'
_publ_contact_author_fax     '604 6579150'
_publ_contact_author_phone     '604 6533652'
_publ_section_title
;
<i>N</i>'-[(<i>E</i>)-4-Chlorobenzylidene]pyridine-4-carbohydrazide monohydrate
;
loop_
    _publ_author_name
    _publ_author_footnote
    _publ_author_address
    'Hoong-Kun Fun'
;
      Thomson Reuters ResearcherID: A-3561-2009.
;
;
      X-ray Crystallography Unit
      School of Physics
      Universiti Sains Malaysia
      11800 USM, Penang
      Malaysia
;
    'Wan-Sin Loh'
;
      Thomson Reuters ResearcherID: C-7581-2009.
;
;
      X-ray Crystallography Unit
      School of Physics
      Universiti Sains Malaysia
      11800 USM, Penang
      Malaysia
;
    'Divya N. Shetty' ?
;
     Department of Studies in Chemistry
     Mangalore University
     Mangalagangotri 574 199
     India
;
    'B. Narayana' ?
;
     Department of Studies in Chemistry
     Mangalore University
     Mangalagangotri 574 199
     India
;
    'B. K. Sarojini' ?
;
      Department of Chemistry
      P.A. College of Engineering
      Nadupadavu, Mangalore 574 153
      India
;
data_I
_audit_creation_method     SHELXL-97
_chemical_name_systematic
;
<i>N</i>'-[(<i>E</i>)-4-Chlorobenzylidene]pyridine-4-carbohydrazide
monohydrate
;
_chemical_name_common     ?
_chemical_formula_moiety     'C13 H10 Cl N3 O, H2 O'
_chemical_formula_sum     'C13 H12 Cl N3 O2'
_chemical_formula_iupac     'C13 H10 Cl N3 O, H2 O'
_chemical_formula_weight     277.71
_chemical_melting_point     ?
_symmetry_cell_setting     monoclinic
_symmetry_space_group_name_H-M     'P 21/c'
_symmetry_space_group_name_Hall     '-P 2ybc'
loop_
    _symmetry_equiv_pos_as_xyz
    'x, y, z'
    '-x, y+1/2, -z+1/2'
    '-x, -y, -z'
    'x, -y-1/2, z-1/2'
_cell_length_a     14.1645(7)
_cell_length_b     14.6276(7)
_cell_length_c     14.0817(7)
_cell_angle_alpha     90.00
_cell_angle_beta     119.220(2)
_cell_angle_gamma     90.00
_cell_volume     2546.4(2)
_cell_formula_units_Z     8
_cell_measurement_reflns_used     8764
_cell_measurement_theta_min     2.79
_cell_measurement_theta_max     29.93
_cell_measurement_temperature     100.0(10)
_exptl_crystal_description     'block'
_exptl_crystal_colour     'yellow'
_exptl_crystal_size_max     0.47
_exptl_crystal_size_mid     0.26
_exptl_crystal_size_min     0.24
_exptl_crystal_density_diffrn     1.449
_exptl_crystal_density_meas     ?
_exptl_crystal_density_method     'not measured'
_exptl_crystal_F_000     1152
_exptl_absorpt_coefficient_mu     0.301
_exptl_absorpt_correction_type     multi-scan
_exptl_absorpt_process_details     '(<i>SADABS</i>; Bruker, 2009)'
_exptl_absorpt_correction_T_min     0.8714
_exptl_absorpt_correction_T_max     0.9309
_exptl_special_details
;
The crystal was placed in the cold stream of an Oxford Cryosystems Cobra
open-flow nitrogen cryostat (Cosier & Glazer, 1986) operating at 100.0(1) K.
;
_diffrn_ambient_temperature     100.00(10)
_diffrn_radiation_type     MoK\a
_diffrn_radiation_wavelength     0.71073
_diffrn_radiation_source     'fine-focus sealed tube'
_diffrn_radiation_monochromator     graphite
_diffrn_measurement_device_type
;
Bruker SMART APEXII CCD area-detector
;
_diffrn_measurement_method     '\f and \w scans'
_diffrn_detector_area_resol_mean     ?
_diffrn_reflns_number     20683
_diffrn_reflns_av_R_equivalents     0.0426
_diffrn_reflns_av_sigmaI/netI     0.0395
_diffrn_reflns_theta_min     1.39
_diffrn_reflns_theta_max     24.99
_diffrn_reflns_theta_full     24.99
_diffrn_measured_fraction_theta_max     0.994
_diffrn_measured_fraction_theta_full     0.994
_diffrn_reflns_limit_h_min     -16
_diffrn_reflns_limit_h_max     16
_diffrn_reflns_limit_k_min     -17
_diffrn_reflns_limit_k_max     13
_diffrn_reflns_limit_l_min     -16
_diffrn_reflns_limit_l_max     16
_diffrn_standards_number     0
_diffrn_standards_interval_count     .
_diffrn_standards_interval_time     .
_diffrn_standards_decay_%     ?
_refine_special_details
;
Refinement of <i>F</i>^2^ against ALL reflections. The weighted <i>R</i>-factor
<i>wR</i> and goodness of fit <i>S</i> are based on <i>F</i>^2^, conventional
<i>R</i>-factors <i>R</i> are based on <i>F</i>, with <i>F</i> set to zero for
negative <i>F</i>^2^. The threshold expression of <i>F</i>^2^ >
\s(<i>F</i>^2^) is used only for calculating <i>R</i>-factors(gt) <i>etc</i>.
and is not relevant to the choice of reflections for refinement.
<i>R</i>-factors based on <i>F</i>^2^ are statistically about twice as large
as those based on <i>F</i>, and <i>R</i>- factors based on ALL data will be
even larger.
;
_reflns_number_total     4458
_reflns_number_gt     3995
_reflns_threshold_expression     I>2\s(I)
_refine_ls_structure_factor_coef     Fsqd
_refine_ls_matrix_type     full
_refine_ls_R_factor_all     0.0798
_refine_ls_R_factor_gt     0.0707
_refine_ls_wR_factor_gt     0.1870
_refine_ls_wR_factor_ref     0.2048
_refine_ls_goodness_of_fit_ref     1.061
_refine_ls_restrained_S_all     1.061
_refine_ls_number_reflns     4458
_refine_ls_number_parameters     360
_refine_ls_number_restraints     0
_refine_ls_hydrogen_treatment     mixed
_refine_ls_weighting_scheme     calc
_refine_ls_weighting_details
         'calc w=1/[\s^2^(Fo^2^)+(0.1230P)^2^+5.7360P] where P=(Fo^2^+2Fc^2^)/3'
_atom_sites_solution_hydrogens     geom
_atom_sites_solution_primary     direct
_atom_sites_solution_secondary     difmap
_refine_ls_shift/su_max     0.001
_refine_ls_shift/su_mean     0.000
_refine_diff_density_max     0.799
_refine_diff_density_min     -0.549
_refine_ls_extinction_method     none
_refine_ls_extinction_coef     ?
loop_
    _atom_type_symbol
    _atom_type_description
    _atom_type_scat_dispersion_real
    _atom_type_scat_dispersion_imag
    _atom_type_scat_source
    'C' 'C' 0.0033 0.0016
                         'International Tables Vol C Tables 4.2.6.8 and 6.1.1.4'
    'H' 'H' 0.0000 0.0000
                         'International Tables Vol C Tables 4.2.6.8 and 6.1.1.4'
    'N' 'N' 0.0061 0.0033
                         'International Tables Vol C Tables 4.2.6.8 and 6.1.1.4'
    'O' 'O' 0.0106 0.0060
                         'International Tables Vol C Tables 4.2.6.8 and 6.1.1.4'
    'Cl' 'Cl' 0.1484 0.1585
                         'International Tables Vol C Tables 4.2.6.8 and 6.1.1.4'
_computing_data_collection     'APEX2 (Bruker, 2009)'
_computing_cell_refinement     'SAINT (Bruker, 2009)'
_computing_data_reduction     'SAINT (Bruker, 2009)'
_computing_structure_solution     'SHELXTL (Sheldrick, 2008)'
_computing_structure_refinement     'SHELXTL (Sheldrick, 2008)'
_computing_molecular_graphics     'SHELXTL (Sheldrick, 2008)'
_computing_publication_material
;
SHELXTL (Sheldrick, 2008) and PLATON (Spek, 2009)
;
loop_
    _atom_site_type_symbol
    _atom_site_label
    _atom_site_fract_x
    _atom_site_fract_y
    _atom_site_fract_z
    _atom_site_U_iso_or_equiv
    _atom_site_adp_type
    _atom_site_calc_flag
    _atom_site_refinement_flags
    _atom_site_occupancy
    _atom_site_symmetry_multiplicity
    _atom_site_disorder_assembly
    _atom_site_disorder_group
    Cl Cl1A 0.07219(10) 1.37835(8) 0.59204(11) 0.0295(3) Uani d . 1 1 . .
    O O1A 0.1241(3) 0.7654(2) 0.6526(3) 0.0223(7) Uani d . 1 1 . .
    N N1A 0.4094(3) 0.5253(3) 0.7583(3) 0.0237(9) Uani d . 1 1 . .
    H H1NA 0.3567 0.8519 0.7510 0.035 Uiso d R 1 1 . .
    N N2A 0.2758(3) 0.8520(3) 0.7089(3) 0.0191(8) Uani d . 1 1 . .
    H H1NB 0.1442 0.1632 0.8694 0.029 Uiso d R 1 1 . .
    N N3A 0.2166(3) 0.9323(3) 0.6802(3) 0.0206(8) Uani d . 1 1 . .
    C C1A 0.4010(4) 0.6845(3) 0.7977(4) 0.0222(10) Uani d . 1 1 . .
    H H1AA 0.4371 0.7375 0.8380 0.027 Uiso calc R 1 1 . .
    C C2A 0.4562(4) 0.6018(3) 0.8149(4) 0.0247(11) Uani d . 1 1 . .
    H H2AA 0.5303 0.5994 0.8690 0.030 Uiso calc R 1 1 . .
    C C3A 0.3042(4) 0.5298(3) 0.6855(4) 0.0233(10) Uani d . 1 1 . .
    H H3AA 0.2700 0.4761 0.6454 0.028 Uiso calc R 1 1 . .
    C C4A 0.2420(4) 0.6080(3) 0.6647(4) 0.0228(10) Uani d . 1 1 . .
    H H4AA 0.1669 0.6073 0.6138 0.027 Uiso calc R 1 1 . .
    C C5A 0.2924(4) 0.6874(3) 0.7204(4) 0.0188(10) Uani d . 1 1 . .
    C C6A 0.2226(4) 0.7718(3) 0.6916(4) 0.0179(10) Uani d . 1 1 . .
    C C7A 0.2727(4) 1.0055(3) 0.6964(4) 0.0213(10) Uani d . 1 1 . .
    H H7AA 0.3488 1.0011 0.7256 0.026 Uiso calc R 1 1 . .
    C C8A 0.2212(4) 1.0954(3) 0.6706(4) 0.0208(10) Uani d . 1 1 . .
    C C9A 0.1071(4) 1.1091(3) 0.6206(4) 0.0225(11) Uani d . 1 1 . .
    H H9AA 0.0609 1.0574 0.6028 0.027 Uiso calc R 1 1 . .
    C C10A 0.0632(4) 1.1930(3) 0.5980(4) 0.0230(10) Uani d . 1 1 . .
    H H10A -0.0130 1.2005 0.5646 0.028 Uiso calc R 1 1 . .
    C C11A 0.1303(4) 1.2690(3) 0.6241(4) 0.0192(10) Uani d . 1 1 . .
    C C12A 0.2426(4) 1.2607(3) 0.6729(4) 0.0223(10) Uani d . 1 1 . .
    H H12A 0.2875 1.3132 0.6904 0.027 Uiso calc R 1 1 . .
    C C13A 0.2864(4) 1.1740(3) 0.6951(4) 0.0220(10) Uani d . 1 1 . .
    H H13A 0.3627 1.1671 0.7278 0.026 Uiso calc R 1 1 . .
    O O1WA 0.4993(3) 0.8952(3) 0.8295(4) 0.0354(9) Uani d . 1 1 . .
    Cl Cl1B 0.42027(11) -0.36679(8) 1.05982(11) 0.0290(3) Uani d . 1 1 . .
    O O1B 0.3756(3) 0.2301(2) 1.0041(3) 0.0270(8) Uani d . 1 1 . .
    N N1B 0.1149(3) 0.4890(3) 0.8468(3) 0.0241(9) Uani d . 1 1 . .
    N N2B 0.2152(3) 0.1541(3) 0.9120(3) 0.0188(8) Uani d . 1 1 . .
    N N3B 0.2689(3) 0.0713(3) 0.9449(3) 0.0225(9) Uani d . 1 1 . .
    C C1B 0.1096(4) 0.3298(3) 0.8844(4) 0.0210(10) Uani d . 1 1 . .
    H H1BA 0.0696 0.2791 0.8881 0.025 Uiso calc R 1 1 . .
    C C2B 0.0618(4) 0.4152(3) 0.8538(4) 0.0211(10) Uani d . 1 1 . .
    H H2BA -0.0114 0.4220 0.8371 0.025 Uiso calc R 1 1 . .
    C C3B 0.2179(4) 0.4770(3) 0.8718(4) 0.0231(10) Uani d . 1 1 . .
    H H3BA 0.2562 0.5286 0.8673 0.028 Uiso calc R 1 1 . .
    C C4B 0.2721(4) 0.3956(3) 0.9034(4) 0.0225(10) Uani d . 1 1 . .
    H H4BA 0.3457 0.3915 0.9205 0.027 Uiso calc R 1 1 . .
    C C5B 0.2176(4) 0.3195(3) 0.9099(4) 0.0192(10) Uani d . 1 1 . .
    C C6B 0.2767(4) 0.2306(3) 0.9467(4) 0.0179(10) Uani d . 1 1 . .
    C C7B 0.2105(4) -0.0009(3) 0.9066(4) 0.0214(10) Uani d . 1 1 . .
    H H7BA 0.1351 0.0042 0.8576 0.026 Uiso calc R 1 1 . .
    C C8B 0.2620(4) -0.0915(3) 0.9397(4) 0.0213(10) Uani d . 1 1 . .
    C C9B 0.3751(4) -0.1005(4) 1.0003(4) 0.0273(11) Uani d . 1 1 . .
    H H9BA 0.4189 -0.0473 1.0168 0.033 Uiso calc R 1 1 . .
    C C10B 0.4230(4) -0.1829(4) 1.0357(4) 0.0258(11) Uani d . 1 1 . .
    H H10B 0.4995 -0.1876 1.0767 0.031 Uiso calc R 1 1 . .
    C C11B 0.3585(4) -0.2605(3) 1.0112(4) 0.0202(10) Uani d . 1 1 . .
    C C12B 0.2471(4) -0.2557(3) 0.9494(4) 0.0202(10) Uani d . 1 1 . .
    H H12B 0.2042 -0.3095 0.9315 0.024 Uiso calc R 1 1 . .
    C C13B 0.1991(4) -0.1706(3) 0.9140(4) 0.0219(10) Uani d . 1 1 . .
    H H13B 0.1226 -0.1661 0.8719 0.026 Uiso calc R 1 1 . .
    O O1WB 0.9892(3) 0.1399(3) 0.7853(4) 0.0367(10) Uani d . 1 1 . .
    H H1WA 0.520(6) 0.914(5) 0.783(6) 0.05(2) Uiso d . 1 1 . .
    H H2WA 0.551(7) 0.876(6) 0.890(8) 0.08(3) Uiso d . 1 1 . .
    H H1WB 0.960(7) 0.101(6) 0.739(7) 0.06(3) Uiso d . 1 1 . .
    H H2WB 0.955(6) 0.155(5) 0.808(6) 0.04(2) Uiso d . 1 1 . .
loop_
    _atom_site_aniso_label
    _atom_site_aniso_U_11
    _atom_site_aniso_U_22
    _atom_site_aniso_U_33
    _atom_site_aniso_U_12
    _atom_site_aniso_U_13
    _atom_site_aniso_U_23
    Cl1A 0.0284(7) 0.0147(6) 0.0418(8) 0.0036(5) 0.0143(6) -0.0003(5)
    O1A 0.0173(16) 0.0182(18) 0.0292(18) 0.0014(13) 0.0097(14) 0.0030(14)
    N1A 0.031(2) 0.017(2) 0.029(2) 0.0044(17) 0.0186(19) 0.0044(17)
    N2A 0.0169(19) 0.0136(19) 0.025(2) 0.0003(16) 0.0090(17) 0.0039(16)
    N3A 0.023(2) 0.014(2) 0.024(2) 0.0019(16) 0.0108(17) 0.0050(16)
    C1A 0.028(3) 0.015(2) 0.023(2) 0.000(2) 0.013(2) 0.0009(19)
    C2A 0.029(3) 0.020(2) 0.024(2) 0.008(2) 0.012(2) 0.004(2)
    C3A 0.028(3) 0.015(2) 0.032(3) 0.003(2) 0.018(2) 0.000(2)
    C4A 0.024(3) 0.018(2) 0.026(3) 0.003(2) 0.011(2) 0.002(2)
    C5A 0.021(2) 0.017(2) 0.023(2) 0.0025(19) 0.0151(19) 0.0068(19)
    C6A 0.020(2) 0.016(2) 0.019(2) 0.0012(18) 0.0097(19) 0.0030(18)
    C7A 0.020(2) 0.017(2) 0.024(2) 0.0002(19) 0.009(2) 0.004(2)
    C8A 0.031(3) 0.012(2) 0.021(2) -0.002(2) 0.014(2) -0.0017(19)
    C9A 0.036(3) 0.017(2) 0.016(2) -0.014(2) 0.013(2) -0.0015(18)
    C10A 0.023(2) 0.023(3) 0.024(2) -0.003(2) 0.012(2) -0.004(2)
    C11A 0.024(2) 0.014(2) 0.021(2) -0.0035(18) 0.013(2) -0.0058(18)
    C12A 0.025(2) 0.011(2) 0.030(3) -0.0074(19) 0.013(2) -0.0045(19)
    C13A 0.017(2) 0.018(2) 0.027(2) -0.0012(19) 0.007(2) 0.000(2)
    O1WA 0.0234(19) 0.034(2) 0.038(2) -0.0067(17) 0.0060(18) 0.0152(18)
    Cl1B 0.0340(7) 0.0176(6) 0.0350(7) 0.0075(5) 0.0164(6) 0.0055(5)
    O1B 0.0162(17) 0.024(2) 0.0332(19) 0.0029(14) 0.0061(15) 0.0080(15)
    N1B 0.029(2) 0.015(2) 0.026(2) 0.0047(17) 0.0112(18) 0.0035(16)
    N2B 0.0162(19) 0.0140(19) 0.022(2) 0.0025(16) 0.0062(16) 0.0010(16)
    N3B 0.023(2) 0.013(2) 0.031(2) 0.0042(17) 0.0123(18) -0.0022(17)
    C1B 0.025(2) 0.016(2) 0.022(2) 0.0002(19) 0.011(2) 0.0015(19)
    C2B 0.021(2) 0.015(2) 0.024(2) 0.0032(19) 0.009(2) 0.0004(19)
    C3B 0.025(3) 0.015(2) 0.028(3) -0.004(2) 0.011(2) 0.002(2)
    C4B 0.023(2) 0.017(2) 0.027(2) -0.002(2) 0.012(2) 0.000(2)
    C5B 0.019(2) 0.018(2) 0.019(2) 0.0040(19) 0.0082(19) 0.0029(19)
    C6B 0.022(2) 0.019(3) 0.015(2) 0.0032(19) 0.0102(19) 0.0037(18)
    C7B 0.023(2) 0.013(2) 0.027(2) 0.0012(19) 0.011(2) -0.0044(19)
    C8B 0.028(3) 0.015(2) 0.023(2) 0.002(2) 0.013(2) 0.0004(19)
    C9B 0.037(3) 0.021(3) 0.035(3) -0.012(2) 0.026(2) -0.012(2)
    C10B 0.018(2) 0.038(3) 0.021(2) 0.010(2) 0.008(2) 0.008(2)
    C11B 0.025(2) 0.016(2) 0.021(2) 0.006(2) 0.012(2) 0.0010(18)
    C12B 0.027(2) 0.011(2) 0.021(2) 0.002(2) 0.011(2) -0.0016(18)
    C13B 0.021(2) 0.020(2) 0.022(2) -0.003(2) 0.009(2) -0.003(2)
    O1WB 0.024(2) 0.031(2) 0.053(3) -0.0026(17) 0.017(2) -0.022(2)
_geom_special_details
;
All e.s.d.'s (except the e.s.d. in the dihedral angle between two l.s. planes)
are estimated using the full covariance matrix. The cell e.s.d.'s are taken
into account individually in the estimation of e.s.d.'s in distances, angles
and torsion angles; correlations between e.s.d.'s in cell parameters are only
used when they are defined by crystal symmetry. An approximate (isotropic)
treatment of cell e.s.d.'s is used for estimating e.s.d.'s involving l.s.
planes.
;
loop_
    _geom_bond_atom_site_label_1
    _geom_bond_atom_site_label_2
    _geom_bond_site_symmetry_2
    _geom_bond_distance
    _geom_bond_publ_flag
    Cl1A C11A . 1.754(5) ?
    O1A C6A . 1.228(6) ?
    N1A C3A . 1.336(7) ?
    N1A C2A . 1.345(7) ?
    N2A C6A . 1.351(6) ?
    N2A N3A . 1.385(5) ?
    N2A H1NA . 1.0006 ?
    N3A C7A . 1.286(6) ?
    C1A C5A . 1.385(7) ?
    C1A C2A . 1.396(7) ?
    C1A H1AA . 0.9500 ?
    C2A H2AA . 0.9500 ?
    C3A C4A . 1.385(7) ?
    C3A H3AA . 0.9500 ?
    C4A C5A . 1.388(7) ?
    C4A H4AA . 0.9500 ?
    C5A C6A . 1.508(6) ?
    C7A C8A . 1.460(6) ?
    C7A H7AA . 0.9500 ?
    C8A C13A . 1.408(7) ?
    C8A C9A . 1.428(7) ?
    C9A C10A . 1.342(7) ?
    C9A H9AA . 0.9500 ?
    C10A C11A . 1.390(7) ?
    C10A H10A . 0.9500 ?
    C11A C12A . 1.396(7) ?
    C12A C13A . 1.379(7) ?
    C12A H12A . 0.9500 ?
    C13A H13A . 0.9500 ?
    O1WA H1WA . 0.89(8) ?
    O1WA H2WA . 0.86(9) ?
    Cl1B C11B . 1.751(5) ?
    O1B C6B . 1.229(6) ?
    N1B C3B . 1.335(6) ?
    N1B C2B . 1.346(6) ?
    N2B C6B . 1.355(6) ?
    N2B N3B . 1.384(5) ?
    N2B H1NB . 0.8938 ?
    N3B C7B . 1.286(6) ?
    C1B C2B . 1.386(7) ?
    C1B C5B . 1.398(7) ?
    C1B H1BA . 0.9500 ?
    C2B H2BA . 0.9500 ?
    C3B C4B . 1.368(7) ?
    C3B H3BA . 0.9500 ?
    C4B C5B . 1.384(7) ?
    C4B H4BA . 0.9500 ?
    C5B C6B . 1.495(6) ?
    C7B C8B . 1.475(7) ?
    C7B H7BA . 0.9500 ?
    C8B C13B . 1.395(7) ?
    C8B C9B . 1.405(7) ?
    C9B C10B . 1.354(8) ?
    C9B H9BA . 0.9500 ?
    C10B C11B . 1.391(7) ?
    C10B H10B . 0.9500 ?
    C11B C12B . 1.383(7) ?
    C12B C13B . 1.389(7) ?
    C12B H12B . 0.9500 ?
    C13B H13B . 0.9500 ?
    O1WB H1WB . 0.81(9) ?
    O1WB H2WB . 0.73(7) ?
loop_
    _geom_angle_atom_site_label_1
    _geom_angle_atom_site_label_2
    _geom_angle_atom_site_label_3
    _geom_angle_site_symmetry_1
    _geom_angle_site_symmetry_3
    _geom_angle
    _geom_angle_publ_flag
    C3A N1A C2A . . 117.1(4) ?
    C6A N2A N3A . . 118.6(4) ?
    C6A N2A H1NA . . 118.9 ?
    N3A N2A H1NA . . 121.9 ?
    C7A N3A N2A . . 114.9(4) ?
    C5A C1A C2A . . 118.4(5) ?
    C5A C1A H1AA . . 120.8 ?
    C2A C1A H1AA . . 120.8 ?
    N1A C2A C1A . . 123.1(5) ?
    N1A C2A H2AA . . 118.5 ?
    C1A C2A H2AA . . 118.5 ?
    N1A C3A C4A . . 124.0(5) ?
    N1A C3A H3AA . . 118.0 ?
    C4A C3A H3AA . . 118.0 ?
    C3A C4A C5A . . 118.2(5) ?
    C3A C4A H4AA . . 120.9 ?
    C5A C4A H4AA . . 120.9 ?
    C1A C5A C4A . . 119.1(4) ?
    C1A C5A C6A . . 124.6(4) ?
    C4A C5A C6A . . 116.4(4) ?
    O1A C6A N2A . . 123.9(4) ?
    O1A C6A C5A . . 120.7(4) ?
    N2A C6A C5A . . 115.3(4) ?
    N3A C7A C8A . . 121.0(4) ?
    N3A C7A H7AA . . 119.5 ?
    C8A C7A H7AA . . 119.5 ?
    C13A C8A C9A . . 117.1(4) ?
    C13A C8A C7A . . 119.1(4) ?
    C9A C8A C7A . . 123.8(4) ?
    C10A C9A C8A . . 121.8(4) ?
    C10A C9A H9AA . . 119.1 ?
    C8A C9A H9AA . . 119.1 ?
    C9A C10A C11A . . 119.4(5) ?
    C9A C10A H10A . . 120.3 ?
    C11A C10A H10A . . 120.3 ?
    C10A C11A C12A . . 121.8(4) ?
    C10A C11A Cl1A . . 119.1(4) ?
    C12A C11A Cl1A . . 119.1(3) ?
    C13A C12A C11A . . 118.1(4) ?
    C13A C12A H12A . . 120.9 ?
    C11A C12A H12A . . 120.9 ?
    C12A C13A C8A . . 121.7(4) ?
    C12A C13A H13A . . 119.1 ?
    C8A C13A H13A . . 119.1 ?
    H1WA O1WA H2WA . . 114(8) ?
    C3B N1B C2B . . 116.9(4) ?
    C6B N2B N3B . . 116.8(4) ?
    C6B N2B H1NB . . 115.7 ?
    N3B N2B H1NB . . 127.6 ?
    C7B N3B N2B . . 116.2(4) ?
    C2B C1B C5B . . 119.0(4) ?
    C2B C1B H1BA . . 120.5 ?
    C5B C1B H1BA . . 120.5 ?
    N1B C2B C1B . . 122.7(4) ?
    N1B C2B H2BA . . 118.7 ?
    C1B C2B H2BA . . 118.7 ?
    N1B C3B C4B . . 124.6(4) ?
    N1B C3B H3BA . . 117.7 ?
    C4B C3B H3BA . . 117.7 ?
    C3B C4B C5B . . 118.6(4) ?
    C3B C4B H4BA . . 120.7 ?
    C5B C4B H4BA . . 120.7 ?
    C4B C5B C1B . . 118.2(4) ?
    C4B C5B C6B . . 119.1(4) ?
    C1B C5B C6B . . 122.7(4) ?
    O1B C6B N2B . . 123.9(4) ?
    O1B C6B C5B . . 120.0(4) ?
    N2B C6B C5B . . 116.1(4) ?
    N3B C7B C8B . . 119.2(4) ?
    N3B C7B H7BA . . 120.4 ?
    C8B C7B H7BA . . 120.4 ?
    C13B C8B C9B . . 118.3(5) ?
    C13B C8B C7B . . 120.5(4) ?
    C9B C8B C7B . . 121.1(4) ?
    C10B C9B C8B . . 121.6(5) ?
    C10B C9B H9BA . . 119.2 ?
    C8B C9B H9BA . . 119.2 ?
    C9B C10B C11B . . 119.0(4) ?
    C9B C10B H10B . . 120.5 ?
    C11B C10B H10B . . 120.5 ?
    C12B C11B C10B . . 121.6(4) ?
    C12B C11B Cl1B . . 119.4(4) ?
    C10B C11B Cl1B . . 119.1(4) ?
    C11B C12B C13B . . 118.7(4) ?
    C11B C12B H12B . . 120.7 ?
    C13B C12B H12B . . 120.7 ?
    C12B C13B C8B . . 120.7(4) ?
    C12B C13B H13B . . 119.6 ?
    C8B C13B H13B . . 119.6 ?
    H1WB O1WB H2WB . . 111(8) ?
loop_
    _geom_torsion_atom_site_label_1
    _geom_torsion_atom_site_label_2
    _geom_torsion_atom_site_label_3
    _geom_torsion_atom_site_label_4
    _geom_torsion_site_symmetry_1
    _geom_torsion_site_symmetry_2
    _geom_torsion_site_symmetry_3
    _geom_torsion_site_symmetry_4
    _geom_torsion
    _geom_torsion_publ_flag
    C6A N2A N3A C7A . . . . -178.2(4) ?
    C3A N1A C2A C1A . . . . -2.4(7) ?
    C5A C1A C2A N1A . . . . 1.4(7) ?
    C2A N1A C3A C4A . . . . 0.6(7) ?
    N1A C3A C4A C5A . . . . 2.1(7) ?
    C2A C1A C5A C4A . . . . 1.3(7) ?
    C2A C1A C5A C6A . . . . -179.1(4) ?
    C3A C4A C5A C1A . . . . -3.0(7) ?
    C3A C4A C5A C6A . . . . 177.4(4) ?
    N3A N2A C6A O1A . . . . -0.6(7) ?
    N3A N2A C6A C5A . . . . 177.3(4) ?
    C1A C5A C6A O1A . . . . -155.3(4) ?
    C4A C5A C6A O1A . . . . 24.3(6) ?
    C1A C5A C6A N2A . . . . 26.7(6) ?
    C4A C5A C6A N2A . . . . -153.8(4) ?
    N2A N3A C7A C8A . . . . -179.6(4) ?
    N3A C7A C8A C13A . . . . 176.6(4) ?
    N3A C7A C8A C9A . . . . -3.9(7) ?
    C13A C8A C9A C10A . . . . -0.3(7) ?
    C7A C8A C9A C10A . . . . -179.8(4) ?
    C8A C9A C10A C11A . . . . -0.1(7) ?
    C9A C10A C11A C12A . . . . 0.2(7) ?
    C9A C10A C11A Cl1A . . . . 178.8(4) ?
    C10A C11A C12A C13A . . . . 0.1(7) ?
    Cl1A C11A C12A C13A . . . . -178.5(4) ?
    C11A C12A C13A C8A . . . . -0.5(7) ?
    C9A C8A C13A C12A . . . . 0.6(7) ?
    C7A C8A C13A C12A . . . . -179.9(5) ?
    C6B N2B N3B C7B . . . . -176.3(4) ?
    C3B N1B C2B C1B . . . . -0.6(7) ?
    C5B C1B C2B N1B . . . . 0.4(7) ?
    C2B N1B C3B C4B . . . . 0.2(7) ?
    N1B C3B C4B C5B . . . . 0.3(8) ?
    C3B C4B C5B C1B . . . . -0.5(7) ?
    C3B C4B C5B C6B . . . . -178.7(4) ?
    C2B C1B C5B C4B . . . . 0.1(7) ?
    C2B C1B C5B C6B . . . . 178.2(4) ?
    N3B N2B C6B O1B . . . . 0.4(7) ?
    N3B N2B C6B C5B . . . . 179.6(4) ?
    C4B C5B C6B O1B . . . . 24.6(7) ?
    C1B C5B C6B O1B . . . . -153.5(5) ?
    C4B C5B C6B N2B . . . . -154.6(4) ?
    C1B C5B C6B N2B . . . . 27.3(6) ?
    N2B N3B C7B C8B . . . . -178.9(4) ?
    N3B C7B C8B C13B . . . . 169.7(4) ?
    N3B C7B C8B C9B . . . . -8.5(7) ?
    C13B C8B C9B C10B . . . . -1.5(7) ?
    C7B C8B C9B C10B . . . . 176.7(4) ?
    C8B C9B C10B C11B . . . . 0.1(7) ?
    C9B C10B C11B C12B . . . . 1.6(7) ?
    C9B C10B C11B Cl1B . . . . -178.5(4) ?
    C10B C11B C12B C13B . . . . -1.9(7) ?
    Cl1B C11B C12B C13B . . . . 178.2(4) ?
    C11B C12B C13B C8B . . . . 0.4(7) ?
    C9B C8B C13B C12B . . . . 1.2(7) ?
    C7B C8B C13B C12B . . . . -177.0(4) ?
loop_
    _geom_hbond_atom_site_label_D
    _geom_hbond_atom_site_label_H
    _geom_hbond_atom_site_label_A
    _geom_hbond_site_symmetry_A
    _geom_hbond_distance_DH
    _geom_hbond_distance_HA
    _geom_hbond_distance_DA
    _geom_hbond_angle_DHA
    _geom_hbond_publ_flag
    N2A H1NA O1WA . 1.00 1.88 2.838(7) 160 yes
    N2B H1NB O1WB 1_455 0.89 1.95 2.810(7) 161 yes
    O1WA H1WA N1A 2_656 0.88(9) 2.14(8) 2.896(7) 144(6) yes
    O1WA H2WA O1B 3_667 0.86(10) 2.05(9) 2.817(6) 149(9) yes
    O1WA H2WA N3B 3_667 0.86(10) 2.59(10) 3.306(6) 142(8) yes
    O1WB H2WB O1A 2_646 0.73(9) 2.19(8) 2.843(6) 150(8) yes
    O1WB H1WB N1B 2_646 0.81(9) 2.00(9) 2.798(6) 166(11) yes
    C1A H1AA O1WA . 0.95 2.49 3.321(6) 146 yes
    C1A H1AA O1B 3_667 0.95 2.54 3.277(7) 135 yes
    C7A H7AA O1WA . 0.95 2.46 3.247(7) 141 yes
    C1B H1BA O1WB 1_455 0.95 2.43 3.201(7) 138 yes
    C1B H1BA O1A 2_546 0.95 2.52 3.230(8) 131 yes
_iucr_refine_instructions_details
;
TITL bks71_0m in P2(1)/c (100K)
CELL 0.71073  14.1645  14.6276  14.0817  90.000 119.220  90.000
ZERR    8.00   0.0007   0.0007   0.0007   0.000   0.002   0.000
LATT  1
SYMM -X, 0.5+Y, 0.5-Z
SFAC C H N O CL
UNIT 104 96 24 16 8
TEMP -173.000
SIZE 0.241 0.263 0.47
L.S. 10
BOND $H
FMAP 2 3 60
PLAN 20
TWIN 1 0 1 0 -1 0 0 0 -1
OMIT -4 50
ACTA
CONF
WGHT    0.123000    5.736000
BASF   0.20794
FVAR       0.18705
CL1A  5    0.072192    1.378350    0.592041    11.00000    0.02844    0.01469 =
         0.04183   -0.00033    0.01430    0.00358
O1A   4    0.124094    0.765429    0.652567    11.00000    0.01729    0.01822 =
         0.02918    0.00295    0.00973    0.00141
N1A   3    0.409416    0.525266    0.758311    11.00000    0.03068    0.01712 =
         0.02853    0.00439    0.01865    0.00440
AFIX   3
H1NA  2    0.356732    0.851908    0.751006    11.00000   -1.50000
AFIX   0
N2A   3    0.275840    0.851954    0.708933    11.00000    0.01692    0.01362 =
         0.02500    0.00391    0.00897    0.00031
AFIX   3
H1NB  2    0.144240    0.163153    0.869405    11.00000   -1.50000
AFIX   0
N3A   3    0.216607    0.932300    0.680245    11.00000    0.02310    0.01365 =
         0.02413    0.00499    0.01081    0.00189
C1A   1    0.401018    0.684452    0.797657    11.00000    0.02833    0.01523 =
         0.02300    0.00086    0.01252    0.00022
AFIX  43
H1AA  2    0.437096    0.737498    0.837998    11.00000   -1.20000
AFIX   0
C2A   1    0.456225    0.601760    0.814871    11.00000    0.02865    0.02034 =
         0.02380    0.00433    0.01168    0.00811
AFIX  43
H2AA  2    0.530297    0.599378    0.869041    11.00000   -1.20000
AFIX   0
C3A   1    0.304219    0.529777    0.685452    11.00000    0.02800    0.01476 =
         0.03156   -0.00033    0.01790    0.00252
AFIX  43
H3AA  2    0.269992    0.476098    0.645422    11.00000   -1.20000
AFIX   0
C4A   1    0.242017    0.607982    0.664732    11.00000    0.02366    0.01801 =
         0.02561    0.00192    0.01104    0.00312
AFIX  43
H4AA  2    0.166859    0.607288    0.613775    11.00000   -1.20000
AFIX   0
C5A   1    0.292394    0.687354    0.720376    11.00000    0.02150    0.01744 =
         0.02278    0.00684    0.01506    0.00250
C6A   1    0.222580    0.771752    0.691647    11.00000    0.01973    0.01561 =
         0.01887    0.00300    0.00974    0.00117
C7A   1    0.272668    1.005522    0.696401    11.00000    0.01965    0.01740 =
         0.02438    0.00406    0.00892    0.00023
AFIX  43
H7AA  2    0.348768    1.001096    0.725581    11.00000   -1.20000
AFIX   0
C8A   1    0.221208    1.095384    0.670602    11.00000    0.03082    0.01242 =
         0.02074   -0.00173    0.01375   -0.00169
C9A   1    0.107060    1.109131    0.620577    11.00000    0.03585    0.01661 =
         0.01578   -0.00147    0.01314   -0.01408
AFIX  43
H9AA  2    0.060868    1.057438    0.602754    11.00000   -1.20000
AFIX   0
C10A  1    0.063242    1.193036    0.598050    11.00000    0.02282    0.02307 =
         0.02390   -0.00399    0.01195   -0.00312
AFIX  43
H10A  2   -0.012968    1.200451    0.564612    11.00000   -1.20000
AFIX   0
C11A  1    0.130305    1.269036    0.624052    11.00000    0.02438    0.01414 =
         0.02111   -0.00581    0.01269   -0.00346
C12A  1    0.242573    1.260653    0.672916    11.00000    0.02500    0.01125 =
         0.02994   -0.00445    0.01287   -0.00738
AFIX  43
H12A  2    0.287480    1.313170    0.690378    11.00000   -1.20000
AFIX   0
C13A  1    0.286430    1.173978    0.695115    11.00000    0.01676    0.01850 =
         0.02663    0.00032    0.00729   -0.00124
AFIX  43
H13A  2    0.362655    1.167105    0.727808    11.00000   -1.20000
AFIX   0
O1WA  4    0.499322    0.895218    0.829482    11.00000    0.02337    0.03362 =
         0.03764    0.01519    0.00596   -0.00671
CL1B  5    0.420269   -0.366792    1.059823    11.00000    0.03396    0.01764 =
         0.03498    0.00553    0.01642    0.00749
O1B   4    0.375621    0.230090    1.004083    11.00000    0.01624    0.02376 =
         0.03316    0.00797    0.00605    0.00294
N1B   3    0.114853    0.489004    0.846753    11.00000    0.02851    0.01525 =
         0.02582    0.00354    0.01119    0.00473
N2B   3    0.215179    0.154058    0.912038    11.00000    0.01621    0.01402 =
         0.02214    0.00096    0.00615    0.00248
N3B   3    0.268928    0.071324    0.944892    11.00000    0.02274    0.01302 =
         0.03075   -0.00224    0.01232    0.00415
C1B   1    0.109589    0.329839    0.884444    11.00000    0.02494    0.01552 =
         0.02229    0.00149    0.01144    0.00024
AFIX  43
H1BA  2    0.069628    0.279102    0.888124    11.00000   -1.20000
AFIX   0
C2B   1    0.061775    0.415235    0.853812    11.00000    0.02077    0.01513 =
         0.02435    0.00038    0.00860    0.00318
AFIX  43
H2BA  2   -0.011441    0.422004    0.837112    11.00000   -1.20000
AFIX   0
C3B   1    0.217877    0.477012    0.871761    11.00000    0.02473    0.01498 =
         0.02774    0.00237    0.01135   -0.00449
AFIX  43
H3BA  2    0.256229    0.528628    0.867292    11.00000   -1.20000
AFIX   0
C4B   1    0.272100    0.395617    0.903370    11.00000    0.02281    0.01670 =
         0.02731    0.00012    0.01167   -0.00243
AFIX  43
H4BA  2    0.345677    0.391464    0.920510    11.00000   -1.20000
AFIX   0
C5B   1    0.217561    0.319466    0.909861    11.00000    0.01927    0.01762 =
         0.01919    0.00289    0.00821    0.00398
C6B   1    0.276691    0.230623    0.946688    11.00000    0.02206    0.01862 =
         0.01469    0.00370    0.01019    0.00318
C7B   1    0.210499   -0.000864    0.906588    11.00000    0.02275    0.01300 =
         0.02712   -0.00443    0.01103    0.00125
AFIX  43
H7BA  2    0.135108    0.004155    0.857576    11.00000   -1.20000
AFIX   0
C8B   1    0.262001   -0.091540    0.939706    11.00000    0.02759    0.01528 =
         0.02251    0.00044    0.01341    0.00247
C9B   1    0.375057   -0.100452    1.000299    11.00000    0.03746    0.02089 =
         0.03455   -0.01226    0.02624   -0.01231
AFIX  43
H9BA  2    0.418915   -0.047343    1.016797    11.00000   -1.20000
AFIX   0
C10B  1    0.422981   -0.182897    1.035731    11.00000    0.01767    0.03765 =
         0.02096    0.00751    0.00845    0.00962
AFIX  43
H10B  2    0.499524   -0.187645    1.076736    11.00000   -1.20000
AFIX   0
C11B  1    0.358532   -0.260538    1.011229    11.00000    0.02515    0.01591 =
         0.02051    0.00104    0.01183    0.00615
C12B  1    0.247088   -0.255696    0.949392    11.00000    0.02707    0.01120 =
         0.02126   -0.00156    0.01093    0.00166
AFIX  43
H12B  2    0.204214   -0.309511    0.931450    11.00000   -1.20000
AFIX   0
C13B  1    0.199090   -0.170566    0.914039    11.00000    0.02126    0.01984 =
         0.02243   -0.00277    0.00894   -0.00336
AFIX  43
H13B  2    0.122598   -0.166118    0.871928    11.00000   -1.20000
AFIX   0
O1WB  4    0.989249    0.139895    0.785334    11.00000    0.02419    0.03094 =
         0.05292   -0.02178    0.01719   -0.00264
H1WA  2    0.520044    0.914219    0.782522    11.00000    0.05411
H2WA  2    0.551152    0.875934    0.889951    11.00000    0.07656
H1WB  2    0.959632    0.101448    0.739171    11.00000    0.06460
H2WB  2    0.954771    0.154732    0.807619    11.00000    0.04045
HKLF 4 1 0 0 1 0 -1 0 1 0 0
REM  bks71_0m in P2(1)/c (100K)
REM R1 =  0.0707 for   3995 Fo > 4sig(Fo)  and  0.0798 for all   4458 data
REM    360 parameters refined using      0 restraints
END
WGHT      0.1230      5.7362
REM Highest difference peak  0.799,  deepest hole -0.549,  1-sigma level  0.106
Q1    1   0.4364 -0.1245  1.0536  11.00000  0.05    0.80
Q2    1   0.4400 -0.3676  1.0000  11.00000  0.05    0.65
Q3    1   0.2746  0.4208  0.9610  11.00000  0.05    0.53
Q4    1   0.0750  1.1360  0.6420  11.00000  0.05    0.52
Q5    1   1.0632  0.0870  0.8522  11.00000  0.05    0.52
Q6    1   0.4230 -0.3162  1.0327  11.00000  0.05    0.51
Q7    1   0.2292  0.4200  0.6722  11.00000  0.05    0.50
Q8    1   0.0638  1.3774  0.6596  11.00000  0.05    0.49
Q9    1   0.0035  0.3679  0.7979  11.00000  0.05    0.46
Q10   1   0.2832  0.5851  0.9534  11.00000  0.05    0.46
Q11   1   0.3892 -0.4120  1.0006  11.00000  0.05    0.43
Q12   1   0.2236  0.5772  0.6812  11.00000  0.05    0.42
Q13   1   0.2355  0.5048  0.9402  11.00000  0.05    0.41
Q14   1   0.0933  1.3934  0.5191  11.00000  0.05    0.41
Q15   1   0.3731  0.2645  1.0421  11.00000  0.05    0.41
Q16   1   0.4250  0.6861  0.7444  11.00000  0.05    0.40
Q17   1   0.3243  0.2247  1.0381  11.00000  0.05    0.38
Q18   1   0.3975  0.8226  0.7894  11.00000  0.05    0.38
Q19   1   0.2637  0.4949  0.6860  11.00000  0.05    0.37
Q20   1   0.1243  0.7831  0.7211  11.00000  0.05    0.37
;
