# Supplementary material for: N′-[(E)-4-Chloro­benzyl­idene]pyridine-4-carbohydrazide monohydrate
Source: Acta Crystallogr Sect E Struct Rep Online. 2012 Jun 30;68(Pt 7):o2303–4. doi: 10.1107/S1600536812029121 (PMC3394078; doi:10.1107/S1600536812029121)
Supplement: Supplementary file 2 [file e-68-o2303-Isup2.hkl]

# 
# h,k,l, Fc-squared, Fo-squared, sigma(Fo-squared) and status flag 
# 
data_I
_shelx_title ' bks71_0m in P2(1)/c (100K)' 
_shelx_refln_list_code          4 
_shelx_F_calc_maximum      552.25 
_exptl_crystal_F_000      1152.00 
_reflns_d_resolution_high  0.8411 
 
loop_ 
 _symmetry_equiv_pos_as_xyz 
 'x, y, z' 
 '-x, y+1/2, -z+1/2' 
 '-x, -y, -z' 
 'x, -y-1/2, z-1/2' 
 
_cell_length_a    14.1645 
_cell_length_b    14.6276 
_cell_length_c    14.0817 
_cell_angle_alpha  90.000 
_cell_angle_beta  119.220 
_cell_angle_gamma  90.000 
 
_shelx_F_squared_multiplier     1.000 
 
loop_ 
 _refln_index_h 
 _refln_index_k 
 _refln_index_l 
 _refln_F_squared_calc 
 _refln_F_squared_meas 
 _refln_F_squared_sigma 
 _refln_observed_status 
   1   0   0       47.83      -12.40      7.42 o 
   2   0   0    31918.18    37069.52   2187.17 o 
   3   0   0       94.78       74.45     12.90 o 
   4   0   0     8395.25     9647.48    827.81 o 
   5   0   0       76.67       80.58     14.87 o 
   6   0   0    37238.70    50660.25   1603.53 o 
   7   0   0      132.86      195.58     19.74 o 
   8   0   0     1598.49     2342.47     87.05 o 
   9   0   0        2.45        4.66     17.51 o 
  10   0   0     1422.14     1370.82     60.83 o 
  11   0   0      212.85      209.23     26.59 o 
  12   0   0      259.74      302.99     31.39 o 
  13   0   0      278.92      311.51     46.74 o 
  14   0   0     3694.25     3692.86    133.74 o 
   1   1   0       44.61       47.80      3.01 o 
   2   1   0    23582.86    26933.42   1204.30 o 
   3   1   0      130.76      183.15     27.30 o 
   4   1   0    15296.50    17391.66    375.51 o 
   5   1   0       31.01       30.91      5.48 o 
   6   1   0      228.72      342.33     13.99 o 
   7   1   0       36.34       40.69      7.20 o 
   8   1   0     1656.46     2167.87     57.71 o 
   9   1   0        0.03        8.55      9.65 o 
  10   1   0     2830.02     3279.83     75.22 o 
  11   1   0        1.19        5.31      8.91 o 
  12   1   0      463.84      530.13     26.04 o 
  13   1   0      500.41      500.27     28.92 o 
  14   1   0       38.33        8.27     11.21 o 
   0   2   0     8543.54     9796.92    986.49 o 
   1   2   0       47.81       40.91      7.01 o 
   2   2   0      117.89      119.96      6.29 o 
   3   2   0      376.23      379.60     19.59 o 
   4   2   0     2392.69     2684.44     62.38 o 
   5   2   0      221.82      270.13     12.88 o 
   6   2   0       27.66       29.11      8.35 o 
   7   2   0       44.45       71.52      7.11 o 
   8   2   0      921.47     1028.07     26.42 o 
   9   2   0        4.05        3.84      8.91 o 
  10   2   0      146.14      158.63     14.02 o 
  11   2   0        0.22       -2.61      7.42 o 
  12   2   0      130.31      141.85     13.43 o 
  13   2   0        3.24        8.42     11.88 o 
  14   2   0       47.31       88.38     15.96 o 
   1   3   0        4.93        4.13      3.94 o 
   2   3   0    16121.35    19465.82    514.78 o 
   3   3   0       57.99       90.72      6.42 o 
   4   3   0     5243.57     6151.38    123.24 o 
   5   3   0       47.49       46.37      4.23 o 
   6   3   0       24.08       60.01      5.46 o 
   7   3   0        1.01        1.01      3.95 o 
   8   3   0     1643.89     1960.30     39.00 o 
   9   3   0      174.44      179.75     11.99 o 
  10   3   0      149.53      185.98     12.94 o 
  11   3   0      116.54      110.97     11.05 o 
  12   3   0       34.19       58.19     14.39 o 
  13   3   0      116.91      121.02     21.22 o 
  14   3   0      100.43      123.01     18.30 o 
   0   4   0     8670.56    10204.71    271.79 o 
   1   4   0        0.84        0.08      2.81 o 
   2   4   0    18498.26    21250.98    391.14 o 
   3   4   0       38.25       68.97      5.87 o 
   4   4   0     3957.16     4816.33     93.54 o 
   5   4   0        3.90        4.46      3.05 o 
   6   4   0     1337.48     1399.15     26.09 o 
   7   4   0      101.35       81.35      6.94 o 
   8   4   0     3116.41     3413.93     67.13 o 
   9   4   0      544.33      554.85     18.23 o 
  10   4   0      158.31      150.98     12.15 o 
  11   4   0      157.23      170.60     14.89 o 
  12   4   0     1878.03     2000.63     64.36 o 
  13   4   0        0.55       10.63     12.45 o 
  14   4   0      538.55      843.73     46.05 o 
   1   5   0        6.23       11.72      4.21 o 
   2   5   0     6009.57     7614.43    121.68 o 
   3   5   0       82.57       97.83      5.88 o 
   4   5   0      953.91     1204.53     31.25 o 
   5   5   0      410.37      462.78     14.72 o 
   6   5   0      325.82      413.62     14.39 o 
   7   5   0       45.51       55.07      7.91 o 
   8   5   0     4542.08     4629.10    107.14 o 
   9   5   0       42.75       51.46     10.44 o 
  10   5   0        3.86       23.88     10.72 o 
  11   5   0       24.14       46.52     12.25 o 
  12   5   0      745.30      823.59     35.87 o 
  13   5   0      140.46      202.19     36.56 o 
  14   5   0      127.04      133.54     41.18 o 
   0   6   0      349.44      299.93     13.12 o 
   1   6   0      111.13       89.25      7.40 o 
   2   6   0       24.21      135.47      5.88 o 
   3   6   0       28.53       40.89      4.14 o 
   4   6   0      250.33      291.65      9.77 o 
   5   6   0     1141.73     1212.81     25.81 o 
   6   6   0       17.23       11.25      5.61 o 
   7   6   0     1792.23     1710.64     44.78 o 
   8   6   0     3592.07     3985.79    113.08 o 
   9   6   0      257.28      304.84     22.78 o 
  10   6   0     3094.44     3331.29     99.07 o 
  11   6   0       52.10       75.74     28.85 o 
  12   6   0       75.55       68.53     18.06 o 
  13   6   0      205.45      335.00     55.16 o 
   1   7   0        0.19       -6.92      3.81 o 
   2   7   0       43.74      104.64      7.05 o 
   3   7   0     1042.61     1176.10     23.48 o 
   4   7   0     1455.70     1523.74     28.57 o 
   5   7   0       77.58       90.43      6.49 o 
   6   7   0        2.77       33.52      6.67 o 
   7   7   0      115.23      103.95     10.57 o 
   8   7   0      610.79      664.42     36.37 o 
   9   7   0     1816.14     1876.28     62.13 o 
  10   7   0      817.66      856.99     39.25 o 
  11   7   0       33.51       16.90     14.81 o 
  12   7   0       93.68      146.43     40.60 o 
  13   7   0        0.05       11.22     27.56 o 
   0   8   0    15782.50    18724.66    415.62 o 
   1   8   0       61.21       67.93      6.72 o 
   2   8   0      826.73      859.12     20.10 o 
   3   8   0       20.22       23.76      4.70 o 
   4   8   0      490.17      585.66     17.47 o 
   5   8   0       53.55       66.32      7.15 o 
   6   8   0     1715.46     1632.06     43.72 o 
   7   8   0       11.31        8.35      8.91 o 
   8   8   0      732.33      827.49     35.71 o 
   9   8   0       44.75        5.34     10.53 o 
  10   8   0      112.64      177.61     34.29 o 
  11   8   0        7.78       21.85     29.63 o 
  12   8   0      482.68      560.32     60.93 o 
  13   8   0        1.47       26.89     33.84 o 
   1   9   0      192.74      209.39     10.71 o 
   2   9   0      997.26     1207.68     26.52 o 
   3   9   0      379.01      362.96     13.91 o 
   4   9   0        5.43        6.03      5.66 o 
   5   9   0      221.83      250.53     11.95 o 
   6   9   0      257.65      332.98     17.11 o 
   7   9   0        0.07       -5.56      9.74 o 
   8   9   0     1045.15      957.52     31.50 o 
   9   9   0       49.25       58.72     14.60 o 
  10   9   0      419.29       13.82     12.85 o 
  11   9   0       99.31       84.71     33.81 o 
  12   9   0      142.33      250.33     50.86 o 
   0  10   0      558.68      709.31     29.35 o 
   1  10   0        0.42        1.14      6.84 o 
   2  10   0      142.88      201.88     12.26 o 
   3  10   0      207.17      189.13     12.91 o 
   4  10   0       51.06       36.16      7.61 o 
   5  10   0     1022.84     1054.75     35.89 o 
   6  10   0       58.31       52.97     11.75 o 
   7  10   0      758.09      711.75     27.48 o 
   8  10   0       17.50       -0.55      9.37 o 
   9  10   0      433.56      490.30     55.84 o 
  10  10   0       36.04       55.21     30.22 o 
  11  10   0        3.80        0.76     14.24 o 
  12  10   0       17.32      116.83     39.99 o 
   1  11   0       89.63       88.14      9.97 o 
   2  11   0     3215.08     3522.10     70.44 o 
   3  11   0      197.85      199.67     14.34 o 
   4  11   0      812.59      931.63     27.83 o 
   5  11   0       73.18       58.92     12.46 o 
   6  11   0      171.36      177.01     19.22 o 
   7  11   0        8.19       33.41     13.55 o 
   8  11   0     1002.51      785.02     41.02 o 
   9  11   0       19.60       19.01     15.18 o 
  10  11   0      150.90      215.31     46.40 o 
  11  11   0       71.20       95.39     33.12 o 
   0  12   0      832.49     1647.01     55.91 o 
   1  12   0       14.43       -1.10     12.48 o 
   2  12   0     5525.12     6426.67    121.45 o 
   3  12   0      420.27      443.67     19.24 o 
   4  12   0      837.12      713.23     57.99 o 
   5  12   0        0.25        9.44     22.83 o 
   6  12   0      105.20      244.58     39.05 o 
   7  12   0       13.82       66.39     28.66 o 
   8  12   0     1589.01     1692.80    107.23 o 
   9  12   0      199.73      105.37     33.26 o 
  10  12   0       26.93       13.54     16.90 o 
   1  13   0      182.38      236.12     22.45 o 
   2  13   0       82.31      115.59     15.47 o 
   3  13   0       55.79       66.80     32.93 o 
   4  13   0      364.43      509.04     36.17 o 
   5  13   0      117.83      110.36     21.84 o 
   6  13   0       88.68       71.39     19.82 o 
   7  13   0      127.47      147.69     39.30 o 
   8  13   0        6.81       12.65     26.07 o 
   9  13   0      116.16      190.11     40.50 o 
   0  14   0     1026.39     1021.39     48.64 o 
   1  14   0       69.94       72.11     12.13 o 
   2  14   0       45.35      101.94     14.80 o 
   3  14   0       13.13       19.45     17.47 o 
   4  14   0       29.93       78.06     21.81 o 
   5  14   0      480.78      457.25     72.53 o 
   6  14   0       74.06       53.91     31.44 o 
   7  14   0      319.02      359.57     57.33 o 
   8  14   0      100.94      128.16     38.87 o 
   1  15   0       17.95        7.92     21.66 o 
   2  15   0      279.42      421.55     39.30 o 
   3  15   0      163.97      161.63     26.89 o 
   4  15   0      728.03      752.96     46.29 o 
   5  15   0      212.19      209.21     48.67 o 
   6  15   0       44.65      -14.32     24.69 o 
   7  15   0       44.63       47.75     33.53 o 
   0  16   0      678.37      741.61     67.23 o 
   1  16   0      125.04      109.50     25.58 o 
   2  16   0      268.95      433.82     51.53 o 
   3  16   0       39.22       21.69     31.27 o 
   4  16   0      116.35      165.55     44.75 o 
   5  16   0        1.01       33.76     35.44 o 
   1  17   0       91.91       95.51     25.41 o 
   2  17   0      699.47     1030.25     60.63 o 
   3  17   0      117.95      163.81     43.32 o 
 -15   1   1       21.41       25.39     12.27 o 
 -14   1   1      208.46      316.50     24.18 o 
 -13   1   1      669.93      755.16     35.13 o 
 -12   1   1      211.83      180.67     17.65 o 
 -11   1   1       78.20       90.16     12.78 o 
 -10   1   1      104.92      109.36     13.92 o 
  -9   1   1     1150.45     1224.61     33.72 o 
  -8   1   1      363.39      502.31     20.69 o 
  -7   1   1      698.92      697.91     19.41 o 
  -6   1   1      218.62      180.44      9.44 o 
  -5   1   1        3.24        2.35      3.72 o 
  -4   1   1     5197.53     5199.02     98.21 o 
  -3   1   1    12985.34    11667.68    390.99 o 
  -1   1   1       45.47       35.28      5.95 o 
   0   1   1      105.90       86.03      3.62 o 
   1   1   1      237.03      256.54     19.13 o 
   2   1   1     3901.94     2985.25    137.53 o 
   3   1   1     6004.13     5720.12    151.90 o 
   4   1   1        3.26        4.84      3.52 o 
   5   1   1      460.31      409.73     11.84 o 
   6   1   1      588.26      711.64     20.70 o 
   7   1   1     1139.85     1269.81     36.78 o 
   9   1   1      352.68      350.52     24.18 o 
  10   1   1       34.73       34.43     11.71 o 
  11   1   1      336.54      364.64     19.91 o 
  12   1   1      506.11      500.39     23.06 o 
  13   1   1       61.68       50.58     12.17 o 
  14   1   1       24.74       49.21     12.07 o 
 -15   2   1      113.02      181.50     18.94 o 
 -14   2   1      454.17      586.86     32.02 o 
 -13   2   1      196.45      224.86     23.34 o 
 -12   2   1      648.50      708.42     29.11 o 
 -11   2   1      297.24      351.53     19.15 o 
  -9   2   1       58.54       83.23     10.70 o 
  -8   2   1      709.27      690.13     20.12 o 
  -7   2   1     1917.21     1949.10     41.99 o 
  -6   2   1      571.28      430.53     13.71 o 
  -5   2   1     5428.96     4877.00    100.98 o 
  -4   2   1       82.48       85.12      7.17 o 
  -3   2   1    11585.31    10099.02    175.12 o 
  -2   2   1     1491.06      707.09     47.09 o 
  -1   2   1      751.36      606.82     13.95 o 
   0   2   1      358.49      344.88      8.21 o 
   1   2   1      451.00      478.34     20.60 o 
   2   2   1     3410.89     4131.62    196.84 o 
   3   2   1      103.52      119.09      6.60 o 
   4   2   1     2335.96     2566.25     63.99 o 
   5   2   1      211.50      238.05     11.45 o 
   6   2   1      828.44      940.38     25.57 o 
   7   2   1     1407.46     1229.48     23.28 o 
   8   2   1       15.41       13.37      5.37 o 
   9   2   1     1884.90     1868.76     41.31 o 
  10   2   1       82.75       52.29      8.84 o 
  11   2   1      891.28      984.05     27.43 o 
  12   2   1       51.83       18.53     10.17 o 
  13   2   1      391.61      380.23     25.81 o 
  14   2   1      140.95      202.57     37.28 o 
 -14   3   1      158.25      229.72     24.39 o 
 -13   3   1      435.20      524.61     29.93 o 
 -12   3   1       82.17       75.49     16.28 o 
 -11   3   1       26.99       21.79      9.26 o 
 -10   3   1      322.60      361.34     15.63 o 
  -9   3   1       62.16       42.95      7.38 o 
  -8   3   1      463.16      566.14     32.75 o 
  -7   3   1      678.15      645.31     16.25 o 
  -6   3   1     1091.56     1063.71     25.22 o 
  -5   3   1      155.27      161.63      8.88 o 
  -4   3   1      921.59      799.48     22.10 o 
  -3   3   1       84.46       75.04      5.87 o 
  -2   3   1     1015.82     1121.49     41.91 o 
  -1   3   1       48.99       49.30      6.70 o 
   0   3   1       68.39       59.08      5.59 o 
   1   3   1     3465.94     2942.24     73.25 o 
   2   3   1      280.40      209.52     15.49 o 
   3   3   1      438.70      443.29     14.25 o 
   4   3   1      125.20      129.30      5.87 o 
   5   3   1      569.20      628.68     17.41 o 
   6   3   1      187.62      236.46     14.24 o 
   7   3   1     1736.22     1661.12     31.08 o 
   8   3   1      125.39      130.14      9.33 o 
   9   3   1      510.14      511.83     17.85 o 
  10   3   1       73.81       67.79     10.02 o 
  11   3   1      193.99      225.92     16.08 o 
  12   3   1      114.50       63.96     13.28 o 
  13   3   1       54.98       51.74     13.72 o 
 -14   4   1      302.21      394.23     28.88 o 
 -13   4   1       17.89       20.76     12.34 o 
 -12   4   1        3.75       15.10     11.30 o 
 -11   4   1       25.60       15.34     10.19 o 
 -10   4   1      527.46      539.79     38.16 o 
  -9   4   1       45.07       50.99      7.84 o 
  -8   4   1       33.94       28.40      6.24 o 
  -7   4   1      912.71      830.97     24.81 o 
  -6   4   1      353.22      318.98     14.69 o 
  -5   4   1      392.31      356.74     13.50 o 
  -4   4   1      913.37      911.19     21.51 o 
  -3   4   1     1712.40     1911.78     38.26 o 
  -2   4   1      144.11      183.42     11.80 o 
  -1   4   1      955.41      776.45     17.75 o 
   0   4   1      478.99      429.09     14.17 o 
   1   4   1      547.13      509.53     13.33 o 
   2   4   1     2679.60     2622.59     57.11 o 
   3   4   1      870.87      942.03     19.20 o 
   4   4   1      572.00      541.52     12.37 o 
   5   4   1      304.23      343.18     10.52 o 
   6   4   1      251.21      289.42     11.63 o 
   7   4   1       29.12       30.78      5.43 o 
   8   4   1       99.22      115.69      9.76 o 
   9   4   1     1648.64     1570.64     36.08 o 
  10   4   1       89.83       95.65     10.51 o 
  11   4   1        2.16       -9.96     12.32 o 
  12   4   1       26.07       41.00     13.41 o 
  13   4   1      105.10      107.93     35.21 o 
 -14   5   1      124.30       69.64     17.02 o 
 -13   5   1       15.11       30.69     16.57 o 
 -12   5   1      299.69      271.43     23.59 o 
 -11   5   1      331.88      348.65     26.03 o 
 -10   5   1     2240.72     2295.28     64.10 o 
  -9   5   1      113.52       76.01     25.96 o 
  -8   5   1      973.70      886.42     59.78 o 
  -7   5   1      141.88      152.91      9.60 o 
  -6   5   1     1046.18     1217.78    202.39 o 
  -5   5   1      322.71      286.89     12.93 o 
  -4   5   1     2509.01     2510.84     43.21 o 
  -3   5   1      152.38      168.86      7.56 o 
  -2   5   1     2194.18     2686.52     49.57 o 
  -1   5   1     1374.60     1302.84     27.61 o 
   0   5   1      841.66      897.38     17.51 o 
   1   5   1     4798.69     4817.57     77.62 o 
   2   5   1      401.25      385.48     10.85 o 
   3   5   1      821.67     1047.18     23.51 o 
   4   5   1      563.97      503.46     12.83 o 
   5   5   1     3994.05     3730.45     66.39 o 
   6   5   1      215.99      244.74      9.80 o 
   7   5   1     3350.58     3209.34     63.28 o 
   8   5   1      430.16      409.25     16.54 o 
   9   5   1     1193.09     1152.97     33.82 o 
  10   5   1      480.65      453.47     24.72 o 
  11   5   1      783.07      741.18     33.11 o 
  12   5   1       48.96       64.30     31.89 o 
  13   5   1      472.91      613.06     61.17 o 
 -14   6   1      418.04      613.29     79.41 o 
 -13   6   1       30.05       61.86     18.10 o 
 -12   6   1     1440.21     1668.82     70.30 o 
 -11   6   1      949.67      949.74     41.14 o 
  -9   6   1      324.38      142.99     26.48 o 
  -8   6   1     1544.69     1545.24     62.83 o 
  -7   6   1       84.82       91.35     21.20 o 
  -6   6   1     1356.54     1320.09     34.42 o 
  -5   6   1     8055.33     7791.77    136.49 o 
  -4   6   1     2964.60     3844.54    193.58 o 
  -3   6   1      973.67      895.93     19.95 o 
  -2   6   1     1399.33     1938.11     58.92 o 
  -1   6   1     3155.64     2768.52     49.60 o 
   0   6   1     1343.49     1477.98     26.93 o 
   1   6   1     4607.94     4640.50     75.65 o 
   2   6   1     1427.70     1536.53     30.43 o 
   3   6   1    11284.48    12108.72    225.48 o 
   4   6   1     2480.86     3186.49     59.01 o 
   5   6   1      441.49      537.98     24.36 o 
   6   6   1      276.16      281.96     12.57 o 
   7   6   1     1497.23     1479.28     32.91 o 
   8   6   1     1211.24     1174.37     34.90 o 
   9   6   1    11954.59    12093.29    319.30 o 
  10   6   1      491.96      535.60     28.89 o 
  11   6   1      725.37      621.32     43.09 o 
  12   6   1       16.40       13.79     29.55 o 
  13   6   1      279.36      274.25     49.00 o 
 -13   7   1      936.68     1129.65     56.28 o 
 -12   7   1      405.38      449.26     48.82 o 
 -11   7   1       43.71       19.59     32.05 o 
 -10   7   1      114.72       60.42     20.13 o 
  -9   7   1      434.56      456.20     28.11 o 
  -8   7   1     2959.12     2938.31     87.30 o 
  -7   7   1     4396.32     4024.25    113.36 o 
  -6   7   1     1582.12     1474.81     36.17 o 
  -5   7   1       33.12       30.50      4.65 o 
  -4   7   1      927.96      846.26     19.97 o 
  -3   7   1      258.34      312.07     14.67 o 
  -2   7   1     3775.89     4469.67     74.04 o 
  -1   7   1     5279.30     4998.42     81.82 o 
   0   7   1     1620.85     2094.04     60.79 o 
   1   7   1     5884.93     6347.30    111.38 o 
   2   7   1      978.81      935.30     21.14 o 
   3   7   1      973.05     1034.95     22.91 o 
   4   7   1       99.34      121.07      7.76 o 
   5   7   1      441.05      545.48     16.28 o 
   6   7   1     1180.79     1415.57     99.31 o 
   7   7   1     3570.85     3455.63     82.53 o 
   8   7   1      123.24       72.45     13.87 o 
   9   7   1       62.39       69.53     29.33 o 
  10   7   1      165.89      235.18     43.60 o 
  11   7   1      325.44      267.52     46.46 o 
  12   7   1      246.31      162.89     40.20 o 
 -13   8   1      121.03      144.08     43.80 o 
 -12   8   1       11.30       45.72     15.85 o 
 -10   8   1      138.25      130.43     18.33 o 
  -9   8   1      399.92      410.15     37.37 o 
  -8   8   1      304.28      253.38     15.79 o 
  -7   8   1       16.25        9.28      8.92 o 
  -6   8   1      526.39      517.10     19.32 o 
  -5   8   1      389.38      443.15     13.15 o 
  -4   8   1       98.80      137.61      7.19 o 
  -3   8   1      297.48      304.30     14.23 o 
  -2   8   1       87.94      105.97      6.92 o 
  -1   8   1      374.70      437.82     12.62 o 
   0   8   1     1000.77      886.25     20.46 o 
   1   8   1      315.16      301.47     11.52 o 
   2   8   1      739.01      650.66     17.14 o 
   3   8   1      343.36      347.13     13.37 o 
   4   8   1      234.60      258.49     12.24 o 
   5   8   1      612.80      557.15     16.08 o 
   6   8   1       29.56       20.76      6.64 o 
   7   8   1       80.08       49.77     14.46 o 
   8   8   1      117.45       85.17     14.06 o 
   9   8   1       88.83       19.79     26.81 o 
  10   8   1      330.83      197.46     48.79 o 
  11   8   1        3.10        8.37     28.48 o 
  12   8   1       79.32       56.07     32.64 o 
 -13   9   1      290.40      373.56     60.58 o 
 -12   9   1       82.43       20.09     16.88 o 
 -11   9   1       93.47      117.88     43.54 o 
 -10   9   1      419.90      457.85     40.93 o 
  -9   9   1      359.42      337.77     33.59 o 
  -8   9   1      315.49      332.17     19.58 o 
  -7   9   1      627.71      585.73     24.21 o 
  -6   9   1      238.31      225.78     25.72 o 
  -5   9   1      112.36      147.42     11.11 o 
  -4   9   1       86.54       86.52      7.65 o 
  -3   9   1      100.23       81.85      7.75 o 
  -2   9   1      382.64      321.57     13.04 o 
  -1   9   1      860.91      761.09     19.19 o 
   0   9   1      405.75      436.83     13.93 o 
   1   9   1      100.63      128.15      9.51 o 
   2   9   1       28.79       20.09      4.85 o 
   3   9   1      224.80      240.97     12.33 o 
   4   9   1      185.76      188.10     12.16 o 
   5   9   1      881.70      853.50     33.19 o 
   6   9   1      205.16      192.14     13.21 o 
   7   9   1     1199.73     1139.14     34.77 o 
   8   9   1      175.37      152.66     39.31 o 
   9   9   1      499.79      476.47     38.41 o 
  10   9   1      194.13      217.62     47.02 o 
  11   9   1      219.89      449.17     61.42 o 
  12   9   1       94.31      113.49     40.89 o 
 -12  10   1      154.74      117.47     36.79 o 
 -11  10   1      102.62      105.69     37.24 o 
 -10  10   1      137.88      138.69     19.91 o 
  -9  10   1      114.05      110.82     14.60 o 
  -8  10   1       54.93       63.34     12.01 o 
  -7  10   1      204.84      155.45     15.59 o 
  -6  10   1     1012.49      884.39     28.28 o 
  -5  10   1     1441.24     1303.62     41.13 o 
  -4  10   1      774.90      918.83     34.04 o 
  -3  10   1     4627.37     4200.47     81.15 o 
  -2  10   1      624.50      813.42     37.94 o 
  -1  10   1     2176.90     2082.12     44.40 o 
   0  10   1     1413.37     1560.45     35.30 o 
   1  10   1     2363.62     2292.48     53.18 o 
   2  10   1     1221.37     1509.81     48.36 o 
   3  10   1     2319.76     2292.62     53.38 o 
   4  10   1      497.93      595.86     20.72 o 
   5  10   1      284.53      292.67     17.75 o 
   6  10   1      127.47      108.63     13.74 o 
   7  10   1      193.25      230.57     20.87 o 
   8  10   1       32.54       26.20     13.51 o 
   9  10   1      525.51       18.73     14.44 o 
  10  10   1       58.17       31.74     29.73 o 
  11  10   1      557.98      584.14     73.11 o 
 -11  11   1       42.33       40.94     27.37 o 
 -10  11   1      223.33      212.81     24.27 o 
  -9  11   1       47.60       20.18     18.95 o 
  -8  11   1      242.85      204.47     18.33 o 
  -7  11   1      129.18      126.05     20.71 o 
  -6  11   1      455.16      428.75     27.56 o 
  -5  11   1      813.88      687.94     29.40 o 
  -4  11   1      487.83      468.42     21.01 o 
  -3  11   1       87.94       79.40     13.41 o 
  -2  11   1      781.44      978.97     30.32 o 
  -1  11   1     1364.41     1111.69     28.56 o 
   0  11   1      359.94      438.24     22.13 o 
   1  11   1     2532.32     2463.89     57.75 o 
   2  11   1      179.30      189.33     13.99 o 
   3  11   1      827.58      682.36     24.33 o 
   4  11   1      401.12      408.03     27.15 o 
   5  11   1      882.54      819.67     31.38 o 
   6  11   1       93.53       81.93     21.91 o 
   7  11   1      925.79     1008.91     53.93 o 
   8  11   1       77.08       33.56     30.04 o 
   9  11   1      321.97      288.96     28.15 o 
  10  11   1       56.42        9.17     17.04 o 
 -11  12   1      428.74      430.50     34.70 o 
 -10  12   1      183.32      240.00     27.04 o 
  -9  12   1       13.88      -18.66     24.86 o 
  -8  12   1       69.74       77.18     18.47 o 
  -7  12   1     2744.75     2351.64     90.38 o 
  -6  12   1      932.94      772.34     82.03 o 
  -5  12   1      343.27      316.56     31.60 o 
  -4  12   1       40.76       42.00     10.14 o 
  -3  12   1      351.67      417.84     25.93 o 
  -2  12   1     1063.27     1306.25     36.16 o 
  -1  12   1     9432.37     9324.55    171.81 o 
   0  12   1     4214.85     5171.35    131.95 o 
   1  12   1     3566.31     3464.22     78.22 o 
   2  12   1     1072.89     1019.69     30.89 o 
   3  12   1      112.18      110.82     11.42 o 
   4  12   1      527.91      544.54     29.71 o 
   5  12   1      600.44      524.03     56.42 o 
   6  12   1     1197.67     1365.83     81.14 o 
   7  12   1      123.76       87.55     30.79 o 
   8  12   1        9.32       55.56     27.38 o 
   9  12   1      126.08      118.33     37.05 o 
  10  12   1      196.92      194.96     44.96 o 
 -10  13   1      238.22      327.81     53.76 o 
  -9  13   1      180.39      188.92     44.79 o 
  -8  13   1      125.57      141.56     40.84 o 
  -7  13   1      237.48      233.53     28.24 o 
  -6  13   1      414.02      496.69     36.46 o 
  -5  13   1       33.01       14.30     27.60 o 
  -4  13   1      330.95      238.98     38.72 o 
  -3  13   1      715.20      712.53     44.78 o 
  -2  13   1      495.00      528.01     23.86 o 
  -1  13   1     3204.68     3028.26     82.80 o 
   0  13   1      851.44     1202.59     39.12 o 
   1  13   1     1087.09     1137.81     32.66 o 
   2  13   1     1239.74     1196.05     40.27 o 
   3  13   1      730.65      602.86     42.21 o 
   4  13   1       83.68       59.25     18.94 o 
   5  13   1     1536.01     1310.81     89.82 o 
   6  13   1       66.24       40.63     24.33 o 
   7  13   1       48.53       45.29     26.13 o 
   8  13   1      185.88      203.11     42.82 o 
   9  13   1      193.30      331.71     56.38 o 
  -9  14   1      389.30      546.58     72.36 o 
  -8  14   1      489.89      547.15     69.60 o 
  -7  14   1        5.69       -7.66     15.61 o 
  -6  14   1      356.08      344.42     34.71 o 
  -5  14   1      169.60      156.51     26.61 o 
  -4  14   1      244.27      323.99     31.63 o 
  -3  14   1      268.92      304.27     25.63 o 
  -2  14   1       24.20       10.01     12.61 o 
  -1  14   1      451.98      423.18     29.46 o 
   0  14   1      166.06      216.16     21.03 o 
   1  14   1       83.97       94.95     15.35 o 
   2  14   1      282.35      303.96     22.36 o 
   3  14   1      928.74      868.25     66.55 o 
   4  14   1       71.95       82.14     32.35 o 
   5  14   1      895.10      700.15     65.06 o 
   6  14   1        8.50      -10.77     24.01 o 
   7  14   1      134.29      156.42     38.23 o 
   8  14   1      387.42      410.39     60.96 o 
  -7  15   1       88.81      123.47     42.77 o 
  -6  15   1       84.94       64.93     21.55 o 
  -5  15   1     1186.04     1055.43     66.69 o 
  -4  15   1      474.22      443.94     40.23 o 
  -3  15   1      139.21      160.85     26.03 o 
  -2  15   1      521.24      659.66     35.22 o 
  -1  15   1      219.92      284.41     46.30 o 
   0  15   1      180.59      219.19     22.28 o 
   1  15   1     1649.73     1426.60     51.12 o 
   2  15   1      514.38      499.00     42.04 o 
   3  15   1      139.74      170.86     41.49 o 
   4  15   1      320.88      302.84     46.76 o 
   5  15   1       41.49       80.28     34.13 o 
   6  15   1       28.33       30.35     29.76 o 
  -6  16   1       24.95        7.96     32.56 o 
  -5  16   1      168.51      172.46     32.78 o 
  -4  16   1      369.93      463.89     51.04 o 
  -3  16   1       88.32       65.75     23.09 o 
  -2  16   1      104.40      101.73     19.54 o 
  -1  16   1      149.29      191.53     23.49 o 
   0  16   1       51.96       55.82     15.99 o 
   1  16   1      121.79      167.45     27.94 o 
   2  16   1      209.95      258.33     50.20 o 
   3  16   1       97.24      194.92     45.10 o 
   4  16   1      333.33      420.65     62.53 o 
   5  16   1       79.98      104.34     40.44 o 
  -3  17   1       17.33        0.76     19.61 o 
  -2  17   1      316.45      424.99     42.17 o 
  -1  17   1      117.60      119.90     39.39 o 
   0  17   1      157.23      174.39     23.35 o 
   1  17   1      141.60      168.26     43.48 o 
   2  17   1       32.73      -20.76     31.30 o 
 -15   0   2      140.76      197.19     28.32 o 
 -14   0   2      532.46      516.64     37.60 o 
 -13   0   2      703.94      781.03     44.65 o 
 -12   0   2      242.13      220.87     21.19 o 
 -11   0   2      232.72      293.62     25.04 o 
 -10   0   2      671.18      768.12     33.39 o 
  -9   0   2     1277.75     1227.76     54.15 o 
  -8   0   2      158.32      213.81     23.93 o 
  -7   0   2     2578.85     2993.67    105.83 o 
  -6   0   2     9201.76    11715.33    313.33 o 
  -5   0   2     7451.57     7991.67    411.21 o 
  -4   0   2      765.73      701.84     35.47 o 
  -3   0   2    13020.85    12948.98    342.56 o 
  -2   0   2      107.24       95.12      8.19 o 
  -1   0   2      117.43       79.29      4.32 o 
   1   0   2     6489.13     8187.21    374.58 o 
   2   0   2      254.18      320.28     41.41 o 
   3   0   2     7053.03     7684.52    201.02 o 
   4   0   2    15046.02    16544.19    428.58 o 
   5   0   2     1085.08     1595.02     73.34 o 
   6   0   2      453.24      306.49     17.47 o 
   7   0   2      714.74      847.88     32.37 o 
   8   0   2     1049.86     1113.19     49.60 o 
   9   0   2       87.78       79.07     16.61 o 
  10   0   2      696.31      653.68     38.26 o 
  11   0   2     1577.22     1623.53     69.63 o 
  12   0   2      800.48      910.10     44.98 o 
  13   0   2      109.90       93.72     15.19 o 
 -15   1   2       62.65       83.86     15.52 o 
 -14   1   2      233.65      306.78     26.39 o 
 -13   1   2     1298.13     1407.07     44.79 o 
 -12   1   2      789.23      716.40     26.85 o 
 -11   1   2      499.96      526.28     22.73 o 
 -10   1   2       76.08      114.28     12.23 o 
  -9   1   2     1977.60     2157.05     51.77 o 
  -8   1   2      215.96      274.46     13.02 o 
  -7   1   2     2296.01     2265.80     47.66 o 
  -6   1   2      368.00      512.25     56.69 o 
  -5   1   2     2989.31     2805.86     54.83 o 
  -4   1   2     4952.16     5646.53    118.78 o 
  -3   1   2      840.35     1222.42     44.00 o 
  -2   1   2      525.95      487.30     15.28 o 
  -1   1   2      739.24      751.70     21.36 o 
   0   1   2      565.27      535.85     16.88 o 
   1   1   2     3043.50     2713.28     57.76 o 
   2   1   2     7749.78     7896.90    134.02 o 
   3   1   2     1047.47     1327.73     50.81 o 
   4   1   2     1339.39     1308.60     25.61 o 
   5   1   2     1060.61     1270.77     39.62 o 
   6   1   2      130.92      112.08      7.97 o 
   7   1   2     1861.59     2132.19     49.84 o 
   8   1   2      121.45      177.22     11.73 o 
   9   1   2      517.21      495.11     19.97 o 
  10   1   2      956.02      954.36     29.37 o 
  11   1   2     1212.18     1141.19     30.48 o 
  12   1   2       64.58       32.94     11.03 o 
  13   1   2       39.33       84.41     13.82 o 
 -15   2   2       71.97      118.10     29.70 o 
 -14   2   2       49.75       52.30     15.37 o 
 -13   2   2      365.26      417.84     37.40 o 
 -12   2   2       55.96       43.32     11.96 o 
 -11   2   2       66.09       36.05     11.42 o 
 -10   2   2      218.02      256.37     17.05 o 
  -9   2   2      243.23      289.65     15.87 o 
  -8   2   2       30.32       27.72      5.82 o 
  -7   2   2     1801.53     2038.38     43.55 o 
  -6   2   2     1274.44     1552.68     37.33 o 
  -5   2   2      633.20      844.97     19.79 o 
  -4   2   2     1123.58     1220.41     32.23 o 
  -3   2   2     5002.56     6440.92    128.88 o 
  -2   2   2     5890.41     6705.02    135.90 o 
  -1   2   2        2.48        0.89      1.95 o 
   0   2   2     7573.87     8034.39    167.67 o 
   1   2   2     7921.28     8368.25    157.77 o 
   2   2   2     1490.36     1518.51     27.05 o 
   3   2   2      666.54      866.72     19.38 o 
   4   2   2      979.30     1353.35     24.76 o 
   5   2   2     1012.80     1326.83     25.08 o 
   6   2   2       96.32      126.54      7.19 o 
   7   2   2       65.53       57.85      7.95 o 
   8   2   2       65.03       56.03      6.92 o 
   9   2   2      248.61      265.89     14.34 o 
  10   2   2      187.10      236.24     14.74 o 
  11   2   2      101.46       52.24      9.52 o 
  12   2   2       22.31       13.89      9.87 o 
  13   2   2       72.41       70.18     31.22 o 
 -15   3   2       36.78       31.24     14.67 o 
 -14   3   2       17.09       18.83     13.99 o 
 -13   3   2       32.12       26.14     18.74 o 
 -12   3   2       77.75      108.50     15.48 o 
 -11   3   2      672.07      660.41     25.25 o 
 -10   3   2      254.78      240.82     16.56 o 
  -9   3   2      138.16      131.08     11.98 o 
  -8   3   2      186.67      197.89     11.96 o 
  -7   3   2     2968.99     2943.73     73.09 o 
  -6   3   2      803.68      773.69     21.57 o 
  -5   3   2    11289.62    11898.23    217.25 o 
  -4   3   2     4812.89     5436.80    193.70 o 
  -3   3   2       40.30       49.71      4.13 o 
  -2   3   2     1906.33     1802.54     30.63 o 
  -1   3   2       27.81       39.03      3.86 o 
   0   3   2      682.03      840.45     18.44 o 
   1   3   2      143.60      135.52      6.41 o 
   2   3   2     7881.79     8162.79    140.37 o 
   3   3   2     7428.95     8935.02    143.45 o 
   4   3   2      218.79      335.17     10.36 o 
   5   3   2     1191.09     1517.81     27.66 o 
   6   3   2       94.68       69.11      5.55 o 
   7   3   2      223.05      221.42      9.58 o 
   8   3   2      234.75      251.72     11.37 o 
   9   3   2      204.05      146.89     11.95 o 
  10   3   2       71.31       93.54     14.78 o 
  11   3   2       27.00       27.98     11.71 o 
  12   3   2        4.74        9.99     23.80 o 
  13   3   2      113.72      159.50     37.64 o 
 -15   4   2      608.42      713.02     36.01 o 
 -14   4   2      150.37      165.91     20.76 o 
 -13   4   2        5.54       17.24     12.60 o 
 -12   4   2      142.34      126.37     17.65 o 
 -11   4   2     2451.95     2456.67     60.19 o 
 -10   4   2      209.59      190.64     14.19 o 
  -9   4   2     1591.90     1538.40     39.89 o 
  -8   4   2     3677.32     4015.64    111.45 o 
  -7   4   2      497.48      655.12     20.72 o 
  -6   4   2     1582.31     1760.05     37.92 o 
  -5   4   2     4514.96     5008.26    119.30 o 
  -4   4   2     2600.14     2563.44     45.89 o 
  -3   4   2     1198.50     1103.52     23.56 o 
  -2   4   2      154.26      216.57      8.22 o 
  -1   4   2      255.83      239.97      8.25 o 
   0   4   2      409.88      385.50      9.47 o 
   1   4   2      842.62      809.66     18.84 o 
   2   4   2      817.73     1105.89     22.66 o 
   3   4   2     6238.29     6508.21    113.42 o 
   4   4   2     1831.04     2062.77     36.28 o 
   5   4   2     1441.18     1371.83     25.59 o 
   6   4   2     6015.16     6286.26    102.10 o 
   7   4   2     1033.87     1115.64     24.54 o 
   8   4   2      599.24      568.05     16.77 o 
   9   4   2     2021.21     2018.36     40.83 o 
  10   4   2       88.90       62.98      9.43 o 
  11   4   2        9.06       16.54     23.21 o 
  12   4   2      255.91      397.65     54.39 o 
  13   4   2      313.06      382.47     54.33 o 
 -14   5   2       37.60       59.45     25.39 o 
 -13   5   2       36.48       49.68     18.88 o 
 -12   5   2      248.69      270.08     31.36 o 
 -11   5   2      242.01      220.15     22.93 o 
 -10   5   2      804.06      758.61     30.15 o 
  -9   5   2     2387.74     2483.36     93.48 o 
  -8   5   2       77.19       84.43     13.50 o 
  -7   5   2     2621.10     2550.08     59.28 o 
  -6   5   2      220.65      284.02     20.71 o 
  -5   5   2     3000.61     2850.52     55.07 o 
  -4   5   2     4746.08     4987.77     81.56 o 
  -3   5   2     1542.85     1817.42     34.07 o 
  -2   5   2     1884.93     1753.06     33.64 o 
  -1   5   2     4336.15     4811.93     84.32 o 
   0   5   2      538.61      677.99     16.24 o 
   1   5   2     1279.52     1446.24     30.91 o 
   2   5   2     3016.12     3629.15     78.10 o 
   3   5   2     1376.00     1643.92     33.14 o 
   4   5   2      789.33      784.99     16.80 o 
   5   5   2     1581.77     1865.38     36.07 o 
   6   5   2      290.73      316.96     12.07 o 
   7   5   2     1235.76     1545.54     34.39 o 
   8   5   2     1256.43     1236.33     32.51 o 
   9   5   2      116.15       75.63     17.79 o 
  10   5   2      104.68      100.35     29.45 o 
  11   5   2       10.85      -11.61     23.42 o 
  12   5   2      143.61      238.94     46.43 o 
 -14   6   2       35.64       46.09     16.52 o 
 -13   6   2      173.05      188.16     27.92 o 
 -12   6   2     1144.84     1148.92     55.11 o 
 -11   6   2     6768.63     6828.52    460.07 o 
 -10   6   2     5366.81     6259.83    213.92 o 
  -9   6   2     3580.32     4065.44    116.46 o 
  -8   6   2     1685.18     1847.47     59.27 o 
  -7   6   2      139.48      120.93     14.37 o 
  -6   6   2     1869.78     2330.60     44.37 o 
  -5   6   2     8164.66    10191.98    172.82 o 
  -4   6   2    12062.09    15940.23    251.62 o 
  -3   6   2    12774.93    15159.68    253.87 o 
  -2   6   2     4878.97     5902.58    103.02 o 
  -1   6   2     1105.70     1098.86     23.23 o 
   0   6   2     3767.69     4960.18     80.56 o 
   1   6   2     8494.71    11521.97    181.84 o 
   2   6   2    18372.30    21542.19    365.35 o 
   3   6   2     8421.18    10434.69    177.50 o 
   4   6   2     2338.20     2925.81     50.53 o 
   5   6   2      110.01       90.48      6.53 o 
   6   6   2     2010.17     2126.73     44.06 o 
   7   6   2     3857.45     4411.89     85.24 o 
   8   6   2     8551.28     9764.21    218.09 o 
   9   6   2     3474.44     4242.28    146.93 o 
  10   6   2     2396.50     2490.97     99.76 o 
  11   6   2       47.77       44.93     28.00 o 
  12   6   2      125.02      149.16     41.50 o 
 -14   7   2       40.70       31.30     16.26 o 
 -13   7   2      691.36      714.18     43.87 o 
 -12   7   2       66.71      117.93     21.23 o 
 -11   7   2      165.53       81.30     18.36 o 
 -10   7   2      405.60      460.10     36.96 o 
  -9   7   2      606.51      586.57     30.28 o 
  -8   7   2      408.84      496.63     19.91 o 
  -7   7   2     3456.93     3248.30     78.07 o 
  -6   7   2      154.10      173.63     11.03 o 
  -5   7   2     1502.82     1480.34     28.68 o 
  -4   7   2      482.12      568.26     25.11 o 
  -3   7   2     2238.50     2560.15     48.82 o 
  -2   7   2     1361.02     1859.99     39.48 o 
  -1   7   2     1695.41     1975.99     38.60 o 
   0   7   2     2963.26     3091.07     52.39 o 
   1   7   2      642.04     1097.56     21.70 o 
   2   7   2     1837.39     1642.35     32.93 o 
   3   7   2     1139.67     1348.56     28.26 o 
   4   7   2      411.07      326.53     10.44 o 
   5   7   2     1557.44     1836.54     40.42 o 
   6   7   2      665.66      760.66     20.72 o 
   7   7   2      548.22      551.96     22.10 o 
   8   7   2      126.50       60.96     15.14 o 
   9   7   2      468.23      495.67     37.93 o 
  10   7   2       45.97       35.85     28.75 o 
  11   7   2      200.71      156.85     39.65 o 
  12   7   2      112.81      140.29     39.48 o 
 -13   8   2      304.17      350.61     91.25 o 
 -12   8   2       53.50       60.03     18.26 o 
 -11   8   2      520.58      566.59     38.53 o 
 -10   8   2      104.69       84.34     16.00 o 
  -9   8   2      711.14      650.48     24.88 o 
  -8   8   2      407.18      381.15     23.20 o 
  -7   8   2     1343.41     1213.43     35.99 o 
  -6   8   2      862.98      935.75     24.50 o 
  -5   8   2     1407.95     1218.33     28.85 o 
  -4   8   2      785.06      900.30     18.37 o 
  -3   8   2     6219.39     6622.94    107.71 o 
  -2   8   2      471.93      531.93     16.44 o 
  -1   8   2      129.64      180.30      9.70 o 
   0   8   2      624.30      610.05     16.63 o 
   1   8   2     4857.46     5410.16     88.63 o 
   2   8   2      469.44      632.43     16.97 o 
   3   8   2     1155.13     1084.59     26.42 o 
   4   8   2     1701.71     1630.62     36.48 o 
   5   8   2      394.91      462.43     14.18 o 
   6   8   2      476.81      448.89     15.56 o 
   7   8   2      371.16      335.54     40.37 o 
   8   8   2      327.26      413.73     69.60 o 
   9   8   2      140.42       88.58     23.97 o 
  10   8   2       50.88       36.70     29.86 o 
  11   8   2      238.96      227.98     47.67 o 
 -13   9   2      350.93      449.37     35.15 o 
 -12   9   2      293.50      358.05     32.01 o 
 -11   9   2       62.76       82.09     19.12 o 
 -10   9   2      109.90      108.50     20.19 o 
  -9   9   2      444.68      493.13     22.34 o 
  -8   9   2       33.01       32.86     11.81 o 
  -7   9   2     1140.84     1231.66     37.30 o 
  -6   9   2      386.46      489.99     18.08 o 
  -5   9   2      143.52      157.28     11.74 o 
  -4   9   2      227.93      192.94     10.31 o 
  -3   9   2      243.43      312.15     15.17 o 
  -2   9   2      502.45      499.60     17.02 o 
  -1   9   2      830.86      919.47     24.19 o 
   0   9   2      925.33      884.24     23.56 o 
   1   9   2      615.75      602.88     16.27 o 
   2   9   2       89.23      118.41      9.41 o 
   3   9   2      106.20      118.87      9.74 o 
   4   9   2      698.33      782.29     23.90 o 
   5   9   2      746.41      902.43     26.62 o 
   6   9   2        9.80       14.90      8.11 o 
   7   9   2      345.93      482.81     25.30 o 
   8   9   2       29.20       19.14     19.59 o 
   9   9   2      229.02      291.05     48.73 o 
  10   9   2      692.35      881.94     75.72 o 
  11   9   2      381.35      432.62     61.98 o 
 -12  10   2       74.98      105.93     49.45 o 
 -11  10   2        5.11       -4.21     28.34 o 
 -10  10   2       78.34       62.30     12.89 o 
  -9  10   2       52.49       55.92     13.33 o 
  -8  10   2       94.20       58.54     12.78 o 
  -7  10   2        0.23      -11.32     10.03 o 
  -6  10   2      477.62      441.50     18.29 o 
  -5  10   2      129.58      169.66     13.43 o 
  -4  10   2      288.99      280.37     13.20 o 
  -3  10   2      373.32      592.56     22.97 o 
  -2  10   2      175.46      254.08     16.05 o 
  -1  10   2      369.15      350.62     20.27 o 
   0  10   2      202.96      194.31     13.42 o 
   1  10   2     1402.72     1150.38     27.42 o 
   2  10   2      243.64      254.71     14.52 o 
   3  10   2      487.85      478.13     18.82 o 
   4  10   2      206.72      263.43     14.70 o 
   5  10   2        0.78       17.39      8.68 o 
   6  10   2       65.17       59.69     14.82 o 
   7  10   2       18.56       23.52     15.37 o 
   8  10   2      182.51      191.38     29.93 o 
   9  10   2       12.88       24.12     28.41 o 
  10  10   2      101.11       73.65     34.88 o 
 -12  11   2       70.67       94.30     33.89 o 
 -11  11   2      476.01      436.42     33.13 o 
 -10  11   2      148.52      118.85     20.38 o 
  -9  11   2       83.98       86.24     14.83 o 
  -8  11   2       93.19       88.08     15.36 o 
  -7  11   2     1217.56     1035.40     50.66 o 
  -6  11   2      189.94      197.45     15.90 o 
  -5  11   2      855.39      758.70     27.02 o 
  -4  11   2      498.78      548.61     22.47 o 
  -3  11   2      608.66      627.48     23.65 o 
  -2  11   2     1429.54     1429.33     48.05 o 
  -1  11   2      670.08      791.97     25.79 o 
   0  11   2     1352.93     1320.01     36.08 o 
   1  11   2      804.39      797.20     22.52 o 
   2  11   2      805.73      759.28     24.92 o 
   3  11   2      243.58      288.46     16.94 o 
   4  11   2       74.61       97.35     13.77 o 
   5  11   2      525.44      623.50     40.40 o 
   6  11   2      202.41      188.47     26.14 o 
   7  11   2      318.57      391.75     56.68 o 
   8  11   2      278.61       45.90     25.43 o 
   9  11   2      178.76      181.83     43.57 o 
  10  11   2       28.10       36.61     32.53 o 
 -11  12   2      368.81      511.01     37.41 o 
 -10  12   2        6.62       33.45     14.22 o 
  -9  12   2     1316.96     1200.51     44.35 o 
  -8  12   2     1036.58     1160.72     76.96 o 
  -7  12   2      261.92      200.39     31.01 o 
  -6  12   2      159.43      158.50     18.97 o 
  -5  12   2      926.20     1107.08     45.87 o 
  -4  12   2        7.41       27.00     13.44 o 
  -3  12   2     1652.87     1784.43     46.84 o 
  -2  12   2     1940.21     1920.65     49.61 o 
  -1  12   2     1676.72     1802.39     47.11 o 
   0  12   2      629.97      900.90     25.82 o 
   1  12   2     1414.82     1641.15     43.14 o 
   2  12   2       22.01       17.34      8.73 o 
   3  12   2     1468.93     1517.90     50.31 o 
   4  12   2      434.95      434.66     28.10 o 
   5  12   2      992.31     1061.09    110.22 o 
   6  12   2     1193.20     1474.24     68.15 o 
   7  12   2      489.39      480.05     55.30 o 
   8  12   2       13.86       57.87     34.74 o 
   9  12   2      332.32       94.50     32.90 o 
 -10  13   2      262.35      318.70     54.86 o 
  -9  13   2      582.05      560.00     39.13 o 
  -8  13   2       92.09       57.35     19.79 o 
  -7  13   2      353.40      400.90     35.98 o 
  -6  13   2      120.86      168.69     25.18 o 
  -5  13   2      869.74      777.76     36.30 o 
  -4  13   2     1873.01     1861.38     61.19 o 
  -3  13   2     1930.25     2345.59     72.13 o 
  -2  13   2      254.33      314.29     24.94 o 
  -1  13   2      406.84      542.80     32.82 o 
   0  13   2      248.51      395.35     30.00 o 
   1  13   2     2957.69     3272.18     82.49 o 
   2  13   2      946.12     1172.35     55.03 o 
   3  13   2      664.59      773.67     60.64 o 
   4  13   2       55.54       90.82     30.87 o 
   5  13   2      466.55      543.82     55.76 o 
   6  13   2      191.13      226.41     45.43 o 
   7  13   2      566.14      517.25     56.58 o 
   8  13   2      275.79      318.80     53.67 o 
  -9  14   2       31.02       -5.94     27.17 o 
  -8  14   2       29.64       14.96     19.97 o 
  -7  14   2      277.46      352.05     71.30 o 
  -6  14   2      127.39      132.83     23.77 o 
  -5  14   2       19.27       30.11     14.92 o 
  -4  14   2      726.49      691.79     35.20 o 
  -3  14   2      153.62      169.65     19.94 o 
  -2  14   2      176.03      149.08     19.46 o 
  -1  14   2      717.56      750.82     34.56 o 
   0  14   2       66.04       78.05     12.09 o 
   1  14   2      421.97      440.96     27.10 o 
   2  14   2      604.49      640.62     37.29 o 
   3  14   2       28.40       27.51     27.78 o 
   4  14   2      440.62      523.33     65.84 o 
   5  14   2      150.26      131.55     35.66 o 
   6  14   2       53.40      101.45     35.16 o 
   7  14   2      110.20      121.00     39.15 o 
  -8  15   2      144.32      114.14     39.39 o 
  -7  15   2      706.25      582.13     44.97 o 
  -6  15   2      333.07      316.53     35.14 o 
  -5  15   2      247.82      275.26     32.96 o 
  -4  15   2      255.89      333.02     28.26 o 
  -3  15   2      149.45      137.00     20.25 o 
  -2  15   2      373.85      520.68     31.89 o 
  -1  15   2     1022.51     1188.88     46.69 o 
   0  15   2     1384.39     1214.17     46.36 o 
   1  15   2      271.34      356.88     39.47 o 
   2  15   2      620.67      556.39     60.46 o 
   3  15   2      140.50       56.87     35.49 o 
   4  15   2      164.70      149.27     41.54 o 
   5  15   2      283.57      257.29     49.67 o 
   6  15   2      417.69      285.36     52.62 o 
  -6  16   2      129.06      117.85     27.07 o 
  -5  16   2     1179.36     1357.94     65.88 o 
  -4  16   2      174.33      167.36     23.07 o 
  -3  16   2      487.36      444.63     32.02 o 
  -2  16   2      405.97      472.31     32.74 o 
  -1  16   2      105.72      122.20     15.62 o 
   0  16   2      429.20      509.75     31.16 o 
   1  16   2      293.25      316.34     30.10 o 
   2  16   2       92.33      152.02     42.15 o 
   3  16   2      962.75     1225.87     93.21 o 
   4  16   2      226.59      160.94     43.91 o 
  -3  17   2      395.81      590.57     38.05 o 
  -2  17   2      280.86      327.94     29.45 o 
  -1  17   2      423.01      541.48     35.38 o 
   0  17   2      205.13      294.57     33.76 o 
   1  17   2      159.40      294.11     51.39 o 
 -15   1   3      164.93      130.11     17.59 o 
 -14   1   3      193.34      153.06     17.64 o 
 -13   1   3      490.93      470.38     24.72 o 
 -12   1   3     1598.15     1539.47     39.23 o 
 -11   1   3      197.12      109.29     11.64 o 
 -10   1   3     1630.82     1629.07     42.70 o 
  -9   1   3      751.70      843.05     26.24 o 
  -8   1   3      387.86      266.77     12.62 o 
  -7   1   3     1062.52        8.23      4.93 o 
  -6   1   3     3719.13     3495.51     66.90 o 
  -5   1   3     2440.75     2764.53    128.35 o 
  -4   1   3     4337.36     3387.85     64.31 o 
  -3   1   3     2851.78     3015.24     70.05 o 
  -2   1   3        7.00        3.33      3.38 o 
  -1   1   3       22.58       20.81      3.37 o 
   0   1   3     9229.89     7226.14    141.76 o 
   1   1   3     2590.19     2324.49     48.38 o 
   2   1   3     9374.78     7731.59    149.56 o 
   4   1   3     3958.38     3710.89     65.37 o 
   5   1   3      156.06      196.69      8.36 o 
   6   1   3     1503.38     1519.23     29.37 o 
   8   1   3      716.58      799.99     19.96 o 
  10   1   3      445.82      460.61     23.05 o 
  11   1   3      473.35      532.74     23.90 o 
  12   1   3      239.90      230.81     22.34 o 
 -15   2   3      148.20       95.26     21.26 o 
 -14   2   3      328.17      436.56     24.79 o 
 -13   2   3       70.05       57.22     14.48 o 
 -12   2   3      348.00      382.71     21.40 o 
 -11   2   3       93.82       48.49      9.98 o 
 -10   2   3        7.60        3.51      8.11 o 
  -9   2   3      417.91      577.26     46.92 o 
  -8   2   3     1932.76     1590.75     40.02 o 
  -7   2   3      512.89      485.39     14.18 o 
  -6   2   3     2602.41     2241.26     45.08 o 
  -5   2   3     1160.10     1321.19     85.07 o 
  -4   2   3     4083.49     3473.10     64.33 o 
  -3   2   3     6728.39     6986.25    174.31 o 
  -2   2   3      662.48      559.75     14.44 o 
  -1   2   3      566.60      500.20     10.61 o 
   0   2   3    17545.99    14385.21    261.45 o 
   1   2   3     2671.76     2520.77     44.85 o 
   2   2   3     4464.75     3826.47     63.11 o 
   3   2   3      960.45      955.65     77.22 o 
   4   2   3      215.79      275.60      8.75 o 
   5   2   3     1027.05     1046.30     23.35 o 
   6   2   3     1583.54     1595.37     30.55 o 
   7   2   3       22.42       24.77      6.02 o 
   8   2   3      355.72      375.47     15.61 o 
   9   2   3      181.65      180.05     11.51 o 
  10   2   3      267.34      333.76     16.55 o 
  11   2   3       86.56       32.03     15.91 o 
  12   2   3      295.57      432.95     41.08 o 
 -15   3   3       10.11       16.26     14.56 o 
 -14   3   3       36.11        6.42     12.90 o 
 -13   3   3       96.43       30.35     14.92 o 
 -12   3   3      786.75      781.83     31.14 o 
 -11   3   3        4.97      -13.85      9.00 o 
 -10   3   3      480.98      400.54     19.00 o 
  -9   3   3      239.00      240.46     16.41 o 
  -8   3   3      733.18      665.13     19.68 o 
  -7   3   3      725.79      663.82     30.69 o 
  -6   3   3      232.99      219.84     17.48 o 
  -5   3   3      520.39      472.82     14.01 o 
  -4   3   3      301.60      291.00     13.23 o 
  -3   3   3      628.05      495.92     11.10 o 
  -2   3   3      246.53      273.22     12.55 o 
  -1   3   3      831.15      609.09     12.55 o 
   0   3   3      221.89      177.91      9.03 o 
   1   3   3      704.34      637.95     14.33 o 
   2   3   3     1156.32      960.35     18.69 o 
   3   3   3      283.88      298.42      9.15 o 
   4   3   3     2661.82     2352.33     40.12 o 
   5   3   3      242.40      260.46      9.35 o 
   6   3   3       63.86       40.21      4.85 o 
   7   3   3      266.97      231.15     10.69 o 
   8   3   3       13.34       27.93      7.00 o 
   9   3   3      330.40      210.05     15.76 o 
  10   3   3      355.26      353.28     23.75 o 
  11   3   3      121.71      136.75     20.88 o 
  12   3   3       23.70       29.17     16.23 o 
 -15   4   3       51.51       71.67     25.64 o 
 -14   4   3      222.74      280.35     26.37 o 
 -13   4   3        4.52       -6.91     10.66 o 
 -12   4   3      699.71      662.48     32.07 o 
 -11   4   3       46.82       29.41     10.49 o 
 -10   4   3     1466.98     1359.58     42.27 o 
  -9   4   3      212.94      168.30     12.94 o 
  -8   4   3      304.84      272.58     18.98 o 
  -7   4   3       18.59        0.05      4.61 o 
  -6   4   3       35.56       19.35      5.46 o 
  -5   4   3      459.70      479.14     13.50 o 
  -4   4   3      558.15      488.37     12.62 o 
  -3   4   3      316.90      262.78      8.37 o 
  -2   4   3      353.52      277.37      7.78 o 
  -1   4   3      466.38      391.92     10.35 o 
   0   4   3      160.66      181.58      6.83 o 
   1   4   3      167.74      192.93      9.98 o 
   2   4   3     1042.62      943.77     20.34 o 
   3   4   3       55.52       68.33      5.66 o 
   4   4   3       66.41       70.91      5.45 o 
   5   4   3      156.37      138.09      7.04 o 
   6   4   3      439.97      432.48     12.51 o 
   7   4   3      756.17      787.72     19.69 o 
   8   4   3       28.15       18.12      7.48 o 
   9   4   3      349.11      312.04     17.38 o 
  10   4   3        5.76       14.39     11.45 o 
  11   4   3      131.17      115.26     25.57 o 
  12   4   3       13.60       23.88     25.03 o 
 -15   5   3       45.02       92.68     22.99 o 
 -14   5   3      101.33       96.24     23.11 o 
 -13   5   3       45.02       21.23     15.23 o 
 -12   5   3     2026.06     1875.59     98.09 o 
 -11   5   3       76.74       38.80     11.62 o 
 -10   5   3     3238.14     3116.95     81.98 o 
  -9   5   3      451.39      401.05     23.82 o 
  -8   5   3      701.95      655.17     24.09 o 
  -7   5   3      372.30      420.04     18.54 o 
  -6   5   3     2141.64     1827.53     35.39 o 
  -5   5   3      617.28      667.69     19.45 o 
  -4   5   3     3111.23     2894.14     49.19 o 
  -3   5   3     1600.47     1529.19     25.92 o 
  -2   5   3      221.48      245.15      8.10 o 
  -1   5   3      539.65      483.41     11.60 o 
   0   5   3     1519.36     1362.71     26.52 o 
   1   5   3      964.89     1171.11     29.28 o 
   2   5   3     1936.53     1648.88     32.64 o 
   3   5   3      567.29      694.55     34.04 o 
   4   5   3      818.04      894.52     18.83 o 
   5   5   3      212.39      253.03     15.98 o 
   6   5   3      307.19      279.37     12.38 o 
   7   5   3     1330.51     1462.93     60.93 o 
   8   5   3      185.93      262.61     18.36 o 
   9   5   3     1175.48     1308.78     39.87 o 
  10   5   3      149.82      224.12     25.33 o 
  11   5   3      263.87      453.52     58.33 o 
  12   5   3       26.48      -23.28     22.45 o 
 -15   6   3      157.31      109.74     23.90 o 
 -14   6   3      736.29      865.82     49.39 o 
 -13   6   3      227.38      199.77     56.06 o 
 -12   6   3     1731.04      741.93     60.66 o 
 -11   6   3      464.19      477.34     36.14 o 
 -10   6   3     4457.42     4194.85    150.50 o 
  -9   6   3      463.71      434.64     28.34 o 
  -8   6   3     1254.07     1028.12     27.51 o 
  -7   6   3      474.14      456.20     16.36 o 
  -6   6   3     3230.54     3124.40     57.34 o 
  -5   6   3     1407.62     1904.45     61.21 o 
  -4   6   3     4730.04     4555.63     75.46 o 
  -3   6   3     1067.03     1173.56     22.97 o 
  -2   6   3     1160.13      958.55     21.17 o 
  -1   6   3      617.09      581.80     13.62 o 
   0   6   3     2881.16     2282.32     39.17 o 
   1   6   3     1575.86     1875.53     43.87 o 
   2   6   3     4898.21     4997.19     96.30 o 
   3   6   3     1777.80     1961.27     42.08 o 
   4   6   3      877.63      809.16     17.91 o 
   5   6   3      498.48      511.09     21.77 o 
   6   6   3     1063.08     1082.26     29.88 o 
   7   6   3     1391.08     1776.27     50.76 o 
   8   6   3      606.34      698.87     31.69 o 
   9   6   3      732.27      726.39     67.23 o 
  10   6   3      418.62      446.18     53.02 o 
  11   6   3      194.68       98.42     32.86 o 
  12   6   3      451.60      589.13     70.34 o 
 -14   7   3      359.85      260.66     31.61 o 
 -13   7   3      658.86      241.64     43.55 o 
 -12   7   3      105.34       84.30     19.82 o 
 -11   7   3        2.81        3.79     13.64 o 
 -10   7   3     3756.75     3811.02    111.95 o 
  -9   7   3      522.82      460.37     20.36 o 
  -8   7   3      672.89      680.54     27.60 o 
  -7   7   3     1248.98     1376.68     82.33 o 
  -6   7   3      418.79      419.08     16.39 o 
  -5   7   3     1618.55     1447.14     30.12 o 
  -4   7   3     6662.96     6439.83    111.39 o 
  -3   7   3     1478.28     1467.88     34.27 o 
  -2   7   3        5.58       15.80      4.69 o 
  -1   7   3       20.60       32.48      4.88 o 
   0   7   3     3097.44     2558.61     44.12 o 
   1   7   3     1771.81     2281.77     73.43 o 
   2   7   3     1131.51     1078.93     25.56 o 
   3   7   3      221.13      294.04     13.20 o 
   4   7   3     4758.21     4378.74     78.16 o 
   5   7   3     1785.14     1738.52     38.79 o 
   6   7   3     1449.09     1286.50     34.19 o 
   7   7   3     1198.88     1410.27    190.52 o 
   8   7   3        8.43      -32.23     16.12 o 
   9   7   3      281.98      372.26     54.83 o 
  10   7   3     1626.72     1740.02    109.00 o 
  11   7   3      346.17      405.25     60.12 o 
 -14   8   3       43.40       63.53     25.55 o 
 -13   8   3      289.80      180.91     42.04 o 
 -12   8   3       41.84       51.92     26.37 o 
 -11   8   3      633.04      562.81     36.22 o 
 -10   8   3       50.17       28.26     14.56 o 
  -9   8   3      372.78      316.03     20.59 o 
  -8   8   3       57.19       19.00      8.74 o 
  -7   8   3      142.22      134.52     11.92 o 
  -6   8   3      418.32      355.78     16.19 o 
  -5   8   3     1192.94     1173.08     28.25 o 
  -4   8   3       39.14       37.35      6.57 o 
  -3   8   3      275.27      307.04     12.07 o 
  -2   8   3      119.03      137.74      8.54 o 
  -1   8   3      406.24      346.99     11.35 o 
   0   8   3      669.53      637.98     15.65 o 
   1   8   3       11.47       13.52      5.16 o 
   2   8   3      913.87      998.77     24.95 o 
   3   8   3      180.97      160.20     10.78 o 
   4   8   3      170.71      200.07     11.45 o 
   5   8   3      204.46      189.32     12.28 o 
   6   8   3      600.64      514.83     33.19 o 
   7   8   3      167.65      193.63     19.59 o 
   8   8   3      252.96      154.52     34.64 o 
   9   8   3       51.73      124.76     38.19 o 
  10   8   3     1087.64     1064.24     83.08 o 
  11   8   3       34.24       74.89     35.84 o 
 -13   9   3       66.48       50.63     16.11 o 
 -12   9   3     1539.68     1803.67     75.66 o 
 -11   9   3       25.32       16.26     16.67 o 
 -10   9   3      546.98      491.81     24.79 o 
  -9   9   3       35.99       21.03     11.05 o 
  -8   9   3       40.18       29.40      9.91 o 
  -7   9   3      612.55      677.45     32.07 o 
  -6   9   3      367.59      332.68     15.17 o 
  -5   9   3      325.89      347.09     15.11 o 
  -4   9   3        9.33       10.17      6.47 o 
  -3   9   3       37.99       42.14      7.81 o 
  -2   9   3      617.58      633.24     26.29 o 
  -1   9   3      599.85      578.94     16.33 o 
   0   9   3       10.02       13.90      5.81 o 
   1   9   3       10.31       31.69      6.65 o 
   2   9   3      712.41      581.18     18.46 o 
   3   9   3      103.15       92.81      8.87 o 
   4   9   3     1919.23     1809.24     50.32 o 
   5   9   3      152.90      207.92     17.51 o 
   6   9   3      122.56       89.15     12.81 o 
   7   9   3      149.04      126.29     36.15 o 
   8   9   3       96.79      121.47     36.82 o 
   9   9   3      469.20      523.90     62.44 o 
  10   9   3      240.02      267.00     50.25 o 
 -13  10   3       24.57       46.93     24.27 o 
 -12  10   3      276.98      423.50     35.55 o 
 -11  10   3      240.35      266.61     20.76 o 
 -10  10   3      150.20      142.81     30.21 o 
  -9  10   3       49.86       41.18     12.72 o 
  -8  10   3      815.06      632.12     23.68 o 
  -7  10   3      439.66      393.94     27.25 o 
  -6  10   3     3062.31     2858.26     59.65 o 
  -5  10   3      171.53      189.49     14.75 o 
  -4  10   3       42.48       41.82      9.17 o 
  -3  10   3      529.70      603.55     21.74 o 
  -2  10   3     6901.78     6032.79    128.21 o 
  -1  10   3     1887.19     2346.64     58.95 o 
   0  10   3     2016.20     1762.70     38.24 o 
   1  10   3      108.19      121.98     11.02 o 
   2  10   3       51.82       49.95      8.64 o 
   3  10   3     1002.47     1092.56     65.67 o 
   4  10   3     1291.39     1080.75     37.13 o 
   5  10   3      222.15      249.79     66.47 o 
   6  10   3      187.90      238.39     28.43 o 
   7  10   3       39.49       17.83     26.24 o 
   8  10   3      258.74      277.30     50.39 o 
   9  10   3      193.43      198.57     45.37 o 
  10  10   3        6.55       -3.05     29.10 o 
 -12  11   3      658.40      622.84     33.60 o 
 -11  11   3      122.29       80.77     15.56 o 
 -10  11   3      530.03      569.07     28.86 o 
  -9  11   3       21.50       25.85     12.84 o 
  -8  11   3       74.93      105.86     16.48 o 
  -7  11   3      146.32      125.62     14.40 o 
  -6  11   3     1164.09      917.61     30.05 o 
  -5  11   3      451.09      494.27     27.86 o 
  -4  11   3      791.81      780.39     26.79 o 
  -3  11   3     1031.19     1060.61     31.76 o 
  -2  11   3      382.90      387.72     18.73 o 
  -1  11   3      101.13      108.72      9.99 o 
   0  11   3     1916.72     1599.62     36.29 o 
   1  11   3      214.94      254.85     15.00 o 
   2  11   3     1292.68     1153.11     32.54 o 
   3  11   3      309.85      271.72     19.77 o 
   4  11   3      324.73      362.43     26.19 o 
   5  11   3       43.97       73.61     13.92 o 
   6  11   3       81.74      116.00     22.15 o 
   7  11   3      383.93      287.82     48.03 o 
   8  11   3      461.96      563.26     70.05 o 
   9  11   3      291.02      245.92     49.57 o 
 -11  12   3       73.14       48.07     14.89 o 
 -10  12   3      312.56      256.65     22.82 o 
  -9  12   3      427.38      405.89     26.47 o 
  -8  12   3      481.94      390.96     62.16 o 
  -7  12   3      369.52      232.37     25.75 o 
  -6  12   3      297.87      236.75     23.40 o 
  -5  12   3      287.18      321.39     30.17 o 
  -4  12   3      929.97      905.30     29.91 o 
  -3  12   3     2327.09     2223.12     55.05 o 
  -2  12   3    11550.83    10838.52    239.03 o 
  -1  12   3     4157.85     5055.38    129.85 o 
   0  12   3     1700.06     1881.52     42.08 o 
   1  12   3      798.02      828.17     27.47 o 
   2  12   3       98.79       94.81     26.10 o 
   3  12   3     1002.74     1011.47     72.30 o 
   4  12   3     1405.98     1139.11     41.37 o 
   5  12   3      131.88      260.71    118.02 o 
   6  12   3      919.28      882.07     75.87 o 
   7  12   3      343.84      299.81     52.69 o 
   8  12   3      166.92      141.43     38.23 o 
 -10  13   3      283.13      395.67     48.78 o 
  -9  13   3       42.71       16.54     17.89 o 
  -8  13   3      404.98      409.75     44.87 o 
  -7  13   3       56.07       34.85     16.13 o 
  -6  13   3      573.23      491.89     32.62 o 
  -5  13   3     1365.22     1279.85     47.56 o 
  -4  13   3      156.58      162.59     20.04 o 
  -3  13   3      394.30      371.82     26.86 o 
  -2  13   3     1088.76     1051.63     36.03 o 
  -1  13   3      327.96      439.37     26.95 o 
   0  13   3      909.18      780.56     29.53 o 
   1  13   3      293.41      362.74     36.77 o 
   2  13   3      359.69      606.14     40.71 o 
   3  13   3      170.30      127.71     34.47 o 
   5  13   3      106.99       88.00     28.82 o 
   6  13   3       71.96       76.57     34.22 o 
   7  13   3      101.80       85.47     36.64 o 
  -9  14   3      347.40      337.15     48.14 o 
  -8  14   3      751.84      663.83     44.16 o 
  -7  14   3       28.55       11.37     14.74 o 
  -6  14   3       62.72       91.04     18.23 o 
  -5  14   3       25.79       22.10     14.58 o 
  -4  14   3      294.05      249.54     24.65 o 
  -3  14   3      115.31      141.86     20.95 o 
  -2  14   3       54.73       50.61     14.73 o 
  -1  14   3       30.82       29.77     10.28 o 
   0  14   3      184.92      195.55     37.26 o 
   1  14   3      124.17      132.87     21.18 o 
   2  14   3       91.84      113.15     19.78 o 
   3  14   3       67.04       63.60     34.37 o 
   4  14   3       90.64      110.54     38.07 o 
   5  14   3      210.97      177.13     39.31 o 
   6  14   3      810.41      832.78     73.42 o 
  -8  15   3       35.00       40.00     21.00 o 
  -7  15   3        0.35       -9.09     16.67 o 
  -6  15   3      173.37      130.52     22.06 o 
  -5  15   3      625.76      582.72     34.68 o 
  -4  15   3      957.62      968.44     64.16 o 
  -3  15   3       81.25       72.72     16.82 o 
  -2  15   3       13.11       -0.34     14.46 o 
  -1  15   3       36.56       33.88     11.31 o 
   0  15   3      224.58      214.42     28.36 o 
   1  15   3      389.28      407.00     31.99 o 
   2  15   3      688.94      646.78     42.27 o 
   3  15   3       51.00       39.22     32.00 o 
   4  15   3        0.41      -49.18     24.59 o 
   5  15   3       34.61       55.78     33.48 o 
  -6  16   3       83.09       73.57     23.90 o 
  -5  16   3      254.41      257.12     26.89 o 
  -4  16   3      168.30      164.76     22.84 o 
  -3  16   3      216.47      201.59     24.56 o 
  -2  16   3       83.21       92.14     14.49 o 
  -1  16   3      301.17      327.30     35.43 o 
   0  16   3       58.26       88.81     20.09 o 
   1  16   3      227.47      293.95     31.52 o 
   2  16   3      514.96      512.86     67.01 o 
   3  16   3      316.89      364.83     60.91 o 
  -3  17   3      329.79      343.26     31.31 o 
  -2  17   3      138.96      127.81     25.61 o 
  -1  17   3      116.72      130.85     26.53 o 
   0  17   3       86.95      120.18     25.39 o 
 -16   0   4      591.20      614.64     56.04 o 
 -15   0   4     1693.28     1707.81     76.35 o 
 -14   0   4      263.66      289.88     33.44 o 
 -13   0   4      341.12      315.64     33.81 o 
 -12   0   4       91.76      112.71     23.06 o 
 -11   0   4      810.17      810.05     36.09 o 
 -10   0   4      125.38      135.34     18.59 o 
  -9   0   4    13624.30    16898.62    438.31 o 
  -8   0   4      790.07      725.05     29.37 o 
  -7   0   4    14438.21    18040.18    355.89 o 
  -6   0   4     3441.01     3663.11     85.90 o 
  -5   0   4     1236.35      969.81     27.87 o 
  -4   0   4     5890.81     6750.67    135.36 o 
  -3   0   4   304980.22   281903.13   5520.91 o 
  -2   0   4      806.28      662.45     20.60 o 
  -1   0   4   213510.34   225234.05   4883.97 o 
   0   0   4    10520.50     5280.79    239.71 o 
   1   0   4      639.60      617.91     37.56 o 
   2   0   4     2853.85     3259.95     67.54 o 
   3   0   4    20126.74    22308.00    440.68 o 
   4   0   4      280.85      358.00     13.07 o 
   5   0   4     9770.22    13215.27    264.19 o 
   6   0   4      457.24      549.37     18.78 o 
   7   0   4      766.43      764.07     23.82 o 
   8   0   4       57.28       51.79      8.37 o 
   9   0   4      140.66      153.12     15.17 o 
  10   0   4       71.17       40.69     16.80 o 
  11   0   4     3529.01     3993.31    188.52 o 
  12   0   4      520.09      459.66     49.14 o 
 -16   1   4      300.59      421.83     30.08 o 
 -15   1   4     1018.45     1105.33     40.66 o 
 -14   1   4      128.97      111.61     16.79 o 
 -13   1   4      384.03      441.77     23.87 o 
 -12   1   4      263.66      286.92     18.07 o 
 -11   1   4      105.19       70.17      9.64 o 
 -10   1   4      157.73      205.60     14.10 o 
  -9   1   4      865.32       21.42      6.70 o 
  -8   1   4      143.77      130.06      9.30 o 
  -7   1   4     2558.38     2447.44     45.17 o 
  -6   1   4     1210.47     1345.81     25.37 o 
  -5   1   4     1376.38     1672.73     29.24 o 
  -4   1   4     2613.25     2260.75     35.11 o 
  -3   1   4    16694.78    20155.54    308.15 o 
  -2   1   4      502.60      372.95     13.43 o 
  -1   1   4    48740.71    43269.39    649.91 o 
   0   1   4     1029.65     1200.63     25.62 o 
   1   1   4     3086.66     2704.97     50.47 o 
   2   1   4     1460.16     1570.48     29.22 o 
   3   1   4      773.99     1037.10     96.55 o 
   4   1   4      505.43      503.56     12.51 o 
   5   1   4     2775.37     3055.10     52.66 o 
   6   1   4       77.07      101.31      7.42 o 
   7   1   4      399.94      391.32     14.76 o 
   8   1   4      149.02      159.75     10.87 o 
   9   1   4      229.59      211.15     13.63 o 
  10   1   4      153.42      181.11     20.09 o 
  11   1   4      517.76      510.83     28.94 o 
  12   1   4       79.85        5.12     33.99 o 
 -16   2   4       11.90        9.38     12.05 o 
 -15   2   4      156.95      125.33     17.35 o 
 -14   2   4       46.90       51.95     14.39 o 
 -13   2   4      105.52      138.79     26.27 o 
 -12   2   4       49.04       63.23     12.83 o 
 -11   2   4      249.82      192.94     20.50 o 
 -10   2   4       89.20      109.58     14.29 o 
  -9   2   4      638.78      562.98     20.75 o 
  -8   2   4      561.60      669.80     19.10 o 
  -7   2   4      265.77      256.69     10.19 o 
  -6   2   4      602.31      629.17     16.85 o 
  -5   2   4      118.57      104.16      6.02 o 
  -4   2   4      823.15      883.82     19.75 o 
  -3   2   4     3818.31     3588.02     56.49 o 
  -2   2   4     9930.49     9996.67    155.02 o 
  -1   2   4     3574.85     3548.31     56.46 o 
   0   2   4     1186.57     1151.57     24.01 o 
   1   2   4       33.32       33.72      5.50 o 
   2   2   4      578.14      613.40     14.31 o 
   3   2   4      327.53      331.14     12.25 o 
   4   2   4      358.48      488.11     13.16 o 
   5   2   4      354.75      386.95     12.66 o 
   6   2   4       68.70       74.24      6.99 o 
   7   2   4      750.49      791.12     19.27 o 
   8   2   4       65.93       84.85      9.22 o 
   9   2   4       57.86       41.84     12.26 o 
  10   2   4       88.38      109.12     16.65 o 
  11   2   4      319.42      396.32     28.14 o 
  12   2   4       34.37       38.55     15.12 o 
 -16   3   4      161.43      232.46     23.42 o 
 -15   3   4       45.20       87.30     16.07 o 
 -14   3   4       20.99       19.32     13.29 o 
 -13   3   4      142.28      153.97     20.12 o 
 -12   3   4       26.53        7.93     11.12 o 
 -11   3   4      830.92      896.25     33.37 o 
 -10   3   4      727.34      653.59     23.70 o 
  -9   3   4      582.39      624.65     22.37 o 
  -8   3   4      273.82      245.70     12.05 o 
  -7   3   4     1869.91     1768.52     38.42 o 
  -6   3   4      172.11      231.20      8.80 o 
  -5   3   4      186.64      257.07      9.48 o 
  -4   3   4      835.58      792.86     18.49 o 
  -3   3   4    18411.32    17981.66    307.88 o 
  -2   3   4      157.49      166.29      7.30 o 
  -1   3   4    15451.33    16197.34    254.63 o 
   0   3   4      333.14      450.82     11.22 o 
   1   3   4      696.11      647.09     14.57 o 
   2   3   4      576.04      515.29     12.20 o 
   3   3   4      566.01      826.38     30.30 o 
   4   3   4      315.00      270.70      8.46 o 
   5   3   4      365.78      435.61     12.10 o 
   6   3   4      447.06      438.45     14.33 o 
   7   3   4      222.80      298.15     28.32 o 
   8   3   4       68.35       61.16     10.62 o 
   9   3   4       41.00       24.02     10.11 o 
  10   3   4       80.20      117.34     17.11 o 
  11   3   4       34.13       36.90     16.86 o 
  12   3   4       57.40       26.48     17.99 o 
 -15   4   4       87.56       54.18     18.83 o 
 -14   4   4      123.15      153.30     21.53 o 
 -13   4   4      613.91      700.08     35.65 o 
 -12   4   4     1355.03     1326.69     58.35 o 
 -11   4   4     2607.44     2688.03     64.80 o 
 -10   4   4      332.16      430.71     22.34 o 
  -9   4   4      204.25      274.23     25.19 o 
  -8   4   4      714.83      665.91     21.55 o 
  -7   4   4     3063.76     3348.02     72.13 o 
  -6   4   4      350.86      277.91     10.06 o 
  -5   4   4     3219.44     2802.74     50.63 o 
  -4   4   4      398.61      554.99     15.79 o 
  -3   4   4     2676.13     2519.79     41.85 o 
  -2   4   4      888.70      859.81     17.21 o 
  -1   4   4     3704.00     3219.37     53.29 o 
   0   4   4     1470.98     1357.73     26.67 o 
   1   4   4      947.31     1229.18     24.89 o 
   2   4   4       92.92       84.34      5.86 o 
   3   4   4     4930.67     4949.48     82.32 o 
   4   4   4      315.98      384.41     12.64 o 
   5   4   4      716.66      707.17     16.03 o 
   6   4   4      949.59      970.52     23.61 o 
   7   4   4     2098.36     2250.25     58.71 o 
   8   4   4      424.02      428.75     58.09 o 
   9   4   4     1782.18     2016.74     55.95 o 
  10   4   4       32.95       22.59     11.98 o 
  11   4   4      136.71      211.93     27.36 o 
 -15   5   4      603.98      772.96     48.09 o 
 -14   5   4        5.76       13.61     26.26 o 
 -13   5   4      101.27       20.75     23.74 o 
 -12   5   4      134.02      167.78     27.59 o 
 -11   5   4     3461.18     3297.31     87.69 o 
 -10   5   4      990.90     1035.82     36.30 o 
  -9   5   4     2425.07     2380.58     61.86 o 
  -8   5   4      148.73      165.53     10.77 o 
  -7   5   4      230.90      220.89     10.84 o 
  -6   5   4      151.71      132.21      8.09 o 
  -5   5   4      795.67      786.85     18.49 o 
  -4   5   4     3518.97     3573.32     59.02 o 
  -3   5   4     5090.49     5659.65     86.30 o 
  -2   5   4      453.94      391.44     10.17 o 
  -1   5   4     5293.43     5711.53    112.06 o 
   0   5   4     2152.18     2520.98     46.91 o 
   1   5   4      695.62      698.33     16.90 o 
   2   5   4       89.83      108.11      7.34 o 
   3   5   4      342.19      341.34     11.20 o 
   4   5   4       54.65       59.91      6.22 o 
   5   5   4     1967.31     2119.28     42.16 o 
   6   5   4      555.37      701.25     23.17 o 
   8   5   4       54.29       45.60     13.27 o 
   9   5   4      371.16      402.40     21.81 o 
  10   5   4       20.24        6.16     16.94 o 
  11   5   4      616.35      636.67     60.53 o 
 -15   6   4       36.95       22.25     19.00 o 
 -14   6   4      152.01       28.27     25.45 o 
 -13   6   4      418.07      438.03     37.04 o 
 -12   6   4      279.77      316.33     32.00 o 
 -11   6   4     2736.86     3028.74     93.24 o 
 -10   6   4      549.61      563.79     30.67 o 
  -9   6   4      427.70      512.95     26.40 o 
  -8   6   4      272.83      346.49     26.47 o 
  -7   6   4       83.33      125.87     10.22 o 
  -6   6   4      342.99      405.14     16.12 o 
  -5   6   4      153.76      185.80      9.18 o 
  -4   6   4       46.17       36.63      5.08 o 
  -3   6   4      239.97      296.52      9.25 o 
  -2   6   4      998.15     1149.05     21.04 o 
  -1   6   4      850.92      730.89     15.77 o 
   0   6   4       20.58       24.40      5.30 o 
   1   6   4      365.79      389.11     12.93 o 
   2   6   4      649.02      739.03     18.80 o 
   3   6   4       51.99       63.57      7.08 o 
   4   6   4     1038.84     1056.79     24.62 o 
   5   6   4     1520.63     1558.59     38.63 o 
   6   6   4      154.86      127.09     15.57 o 
   7   6   4     4961.85     5462.04    128.07 o 
   8   6   4      146.63      184.01     24.00 o 
   9   6   4      702.15      704.13     40.18 o 
  10   6   4      448.75      499.24     55.15 o 
  11   6   4      141.12       69.40     31.49 o 
 -14   7   4       31.41       39.95     23.41 o 
 -13   7   4       91.33      123.56     23.25 o 
 -12   7   4      265.83      347.41     49.75 o 
 -11   7   4      397.25      365.88     32.18 o 
 -10   7   4     1881.70     1674.24     47.23 o 
  -9   7   4      111.51      141.40     21.25 o 
  -8   7   4      339.88      403.17     25.11 o 
  -7   7   4       12.02        1.46      7.94 o 
  -6   7   4      986.39      941.83     26.16 o 
  -5   7   4      567.02      695.89     19.30 o 
  -4   7   4      326.51      312.65     11.42 o 
  -3   7   4      481.19      541.25     17.13 o 
  -2   7   4       34.34       45.37      5.19 o 
  -1   7   4     1227.53     1087.61     20.52 o 
   0   7   4       95.81      124.32      6.51 o 
   1   7   4     1759.31     1444.60     37.20 o 
   2   7   4      487.26      514.69     23.74 o 
   3   7   4       32.82       71.64      8.63 o 
   4   7   4     1304.09     1222.91     29.92 o 
   5   7   4       52.73       97.37     11.23 o 
   6   7   4     1373.22     1343.45     40.46 o 
   7   7   4      315.43      360.04     30.31 o 
   8   7   4      192.36      227.06     27.68 o 
   9   7   4       26.14       55.77     30.20 o 
  10   7   4      117.37      213.73     44.81 o 
  11   7   4      120.14      133.78     40.52 o 
 -14   8   4       52.34       56.30     20.57 o 
 -13   8   4      327.94      368.50     38.35 o 
 -12   8   4       40.20       28.85     14.70 o 
 -11   8   4       63.84       52.04     17.56 o 
 -10   8   4      127.56      154.63     15.59 o 
  -9   8   4     2172.43     2093.93     49.91 o 
  -8   8   4       18.17       18.54      8.98 o 
  -7   8   4       66.72       51.20      9.50 o 
  -6   8   4      398.03      336.61     16.94 o 
  -5   8   4     2142.74     2132.15     45.01 o 
  -4   8   4      143.13      200.75     11.14 o 
  -3   8   4     4790.53     4484.18     87.30 o 
  -2   8   4        0.54        4.47      4.52 o 
  -1   8   4     1348.95     1828.76     42.62 o 
   0   8   4      543.49      492.07     13.37 o 
   1   8   4     1490.76     1633.57     39.11 o 
   2   8   4      115.42      100.26      9.45 o 
   3   8   4      252.15      251.14     14.92 o 
   4   8   4       46.23       56.53      8.80 o 
   5   8   4      976.56     1020.67     40.32 o 
   6   8   4      255.03      382.26     30.98 o 
   7   8   4      159.62      230.66     24.95 o 
   8   8   4      120.77      166.23     40.10 o 
   9   8   4      580.93      693.53     68.49 o 
  10   8   4       18.61       47.73     33.03 o 
 -14   9   4       13.27       35.80     18.09 o 
 -13   9   4      510.29      702.37     44.10 o 
 -12   9   4      142.15      179.14     29.82 o 
 -11   9   4       38.89       16.62     11.03 o 
 -10   9   4      230.83      228.71     33.58 o 
  -9   9   4      220.58      227.00     16.12 o 
  -8   9   4      188.89      171.90     14.42 o 
  -7   9   4      117.72      102.73     11.76 o 
  -6   9   4      586.74      513.47     20.15 o 
  -5   9   4      496.82      461.11     19.09 o 
  -4   9   4       57.28       61.61      8.83 o 
  -3   9   4      283.11      443.39     16.32 o 
  -2   9   4        0.13        7.09      5.25 o 
  -1   9   4     1068.00      981.74     22.86 o 
   0   9   4      189.16      207.92     10.10 o 
   1   9   4      263.15      238.08     12.20 o 
   2   9   4      199.63      207.61     13.50 o 
   3   9   4      117.60      129.76     15.06 o 
   4   9   4      299.12      262.80     14.64 o 
   5   9   4      809.99      804.77     29.71 o 
   6   9   4       86.41      112.29     14.20 o 
   7   9   4       13.63       -0.68     22.75 o 
   8   9   4      352.73      402.59     59.31 o 
   9   9   4      138.52      154.38     39.26 o 
  10   9   4        3.71        9.74     30.29 o 
 -13  10   4       33.64       53.06     18.91 o 
 -12  10   4      233.20      275.84     22.74 o 
 -11  10   4       26.87       22.35     16.70 o 
 -10  10   4       14.90        0.86     11.93 o 
  -9  10   4       70.18       64.10     12.87 o 
  -8  10   4      313.86      340.20     21.21 o 
  -7  10   4      243.57      227.82     16.46 o 
  -6  10   4      171.58      174.83     12.84 o 
  -5  10   4      228.06      308.42     17.23 o 
  -4  10   4      252.02      327.78     16.99 o 
  -3  10   4       53.89       92.11     10.75 o 
  -2  10   4      426.76      402.70     15.88 o 
  -1  10   4       48.53       63.96      8.05 o 
   0  10   4      911.05      790.29     21.46 o 
   1  10   4      383.57      427.02     19.58 o 
   2  10   4      548.89      506.68     22.58 o 
   3  10   4      204.44      216.52     17.99 o 
   4  10   4      535.90      527.25     38.93 o 
   5  10   4       28.63       43.75      9.59 o 
   6  10   4       41.97       66.46     26.55 o 
   7  10   4      100.39       82.33     33.01 o 
   8  10   4       82.43       38.99     30.66 o 
   9  10   4       15.66       51.55     35.20 o 
 -12  11   4       47.64       31.07     14.76 o 
 -11  11   4      135.19      132.68     18.86 o 
 -10  11   4      254.26      227.92     21.27 o 
  -9  11   4      734.53      696.87     28.16 o 
  -8  11   4      183.45      182.50     16.42 o 
  -7  11   4      373.03      388.64     26.11 o 
  -6  11   4      175.09      173.04     14.96 o 
  -5  11   4      184.21      181.94     15.78 o 
  -4  11   4       11.84       16.08     10.33 o 
  -3  11   4     2527.13     2567.73     60.72 o 
  -2  11   4        9.21       11.44      7.12 o 
  -1  11   4     2606.30     2579.18     53.64 o 
   0  11   4       42.00       29.95     10.53 o 
   1  11   4      110.25      111.73     12.88 o 
   2  11   4      218.63      223.68     16.56 o 
   3  11   4      181.57      141.16     16.17 o 
   4  11   4      129.15      123.62     19.15 o 
   6  11   4      229.10      166.99     40.54 o 
   7  11   4       36.88       12.25     28.05 o 
   8  11   4       84.40       86.00     38.33 o 
 -12  12   4      137.88      107.79     18.13 o 
 -11  12   4      957.19      816.54     36.52 o 
 -10  12   4      100.17      135.96     19.56 o 
  -9  12   4      149.78      232.07     19.23 o 
  -8  12   4      131.70      176.07     30.71 o 
  -7  12   4      206.87      159.16     20.38 o 
  -6  12   4      311.32      350.89     26.88 o 
  -5  12   4     3722.52     3662.73     92.04 o 
  -4  12   4       38.18       77.60     12.31 o 
  -3  12   4     1622.70     2373.29     63.78 o 
  -2  12   4       18.52       32.10      8.82 o 
  -1  12   4     3179.10     3390.00     68.59 o 
   0  12   4       24.60       64.14     12.09 o 
   1  12   4     3155.97     3129.34     91.90 o 
   2  12   4      224.22      202.53     34.63 o 
   3  12   4      219.72      374.16     29.02 o 
   4  12   4       73.49       76.69     17.47 o 
   5  12   4      568.81      636.25     64.30 o 
   6  12   4       31.50      -12.95     15.37 o 
   7  12   4      804.78      709.37     71.74 o 
   8  12   4       43.45      -17.28     28.60 o 
 -11  13   4      250.23      411.86     45.27 o 
 -10  13   4       94.59       71.47     17.44 o 
  -9  13   4       95.00       39.16     20.29 o 
  -8  13   4      168.58      171.87     22.10 o 
  -7  13   4       12.89       -7.03     13.32 o 
  -6  13   4       83.44      121.45     18.71 o 
  -5  13   4      276.81      445.46     28.51 o 
  -4  13   4      757.10      752.61     35.57 o 
  -3  13   4       15.39       16.53     12.80 o 
  -2  13   4       87.27       97.34     18.24 o 
  -1  13   4       46.12       18.88      9.90 o 
   0  13   4      227.48      233.39     40.72 o 
   1  13   4     1017.22     1145.92     61.39 o 
   2  13   4       37.87       76.57     17.21 o 
   4  13   4      117.24      138.11     38.86 o 
   5  13   4      126.51      111.38     40.14 o 
   6  13   4      150.24      191.32     48.34 o 
   7  13   4      926.57       50.59     23.06 o 
  -9  14   4       49.19       29.44     21.52 o 
  -8  14   4      216.58      241.30     26.15 o 
  -7  14   4       19.90       21.08     15.28 o 
  -6  14   4      224.39      159.91     28.03 o 
  -5  14   4      260.64      312.59     27.10 o 
  -4  14   4      161.33      161.29     21.31 o 
  -3  14   4      220.78      229.14     22.81 o 
  -2  14   4       86.59       98.78     13.39 o 
  -1  14   4      507.94      456.79     35.95 o 
   0  14   4      163.72      191.00     26.21 o 
   1  14   4      151.42      196.68     25.16 o 
   2  14   4       60.18       78.42     16.09 o 
   3  14   4        5.28       74.97     15.89 o 
   4  14   4      225.12      289.01     50.57 o 
   5  14   4      179.28      113.87     38.10 o 
   6  14   4       92.44       90.35     40.14 o 
  -8  15   4      255.28      234.97     26.40 o 
  -7  15   4      409.68      451.84     47.79 o 
  -6  15   4       83.98       94.16     19.78 o 
  -5  15   4       35.15       41.95     16.17 o 
  -4  15   4      229.82      261.54     26.02 o 
  -3  15   4      272.73      359.43     23.45 o 
  -2  15   4        0.25       20.97     13.01 o 
  -1  15   4      398.52      468.66     45.59 o 
   0  15   4       64.61       72.35     26.40 o 
   1  15   4      113.26      102.71     20.99 o 
   2  15   4       25.71       26.59     15.21 o 
   3  15   4      298.27      285.69     51.10 o 
   4  15   4      148.62      116.06     35.87 o 
  -6  16   4      206.18      176.16     24.35 o 
  -5  16   4      219.70      301.54     28.23 o 
  -4  16   4      205.40      203.65     24.78 o 
  -3  16   4      499.87      497.44     29.68 o 
  -2  16   4      306.09      321.60     35.02 o 
  -1  16   4      133.81      143.47     48.21 o 
   0  16   4       75.03       79.30     21.95 o 
   1  16   4      522.01      602.04     39.93 o 
   2  16   4      104.87       49.78     32.62 o 
 -16   1   5      322.15      351.59     28.10 o 
 -15   1   5      331.22      427.69     27.88 o 
 -14   1   5       14.23       27.83     12.13 o 
 -13   1   5      134.01      106.44     14.53 o 
 -12   1   5       37.13       20.12      9.68 o 
 -11   1   5       21.92        8.42      5.00 o 
 -10   1   5      154.70      153.11     12.40 o 
  -9   1   5       26.89        9.89      4.38 o 
  -8   1   5      548.31      485.53     13.13 o 
  -7   1   5     2295.68     2000.54     32.81 o 
  -6   1   5     3939.86     3215.59     50.34 o 
  -5   1   5     1852.00     1529.82     25.26 o 
  -4   1   5     1958.65     1897.57     27.30 o 
  -3   1   5     2953.89     2535.68     36.60 o 
  -2   1   5     2703.37     2393.43     38.73 o 
  -1   1   5     4851.20     3888.42     71.55 o 
   0   1   5      937.66      924.33     20.08 o 
   1   1   5     1506.28     1453.52     31.22 o 
   2   1   5     1211.09     1151.49     43.28 o 
   3   1   5      211.61      202.43     17.77 o 
   4   1   5      100.84      120.53      6.58 o 
   5   1   5      219.42      187.68      7.91 o 
   6   1   5       64.22       88.71      6.67 o 
   7   1   5       48.14       43.29      7.67 o 
   8   1   5      478.20      544.06     23.02 o 
   9   1   5       37.60       42.46     12.58 o 
  10   1   5      112.08       85.82     16.27 o 
  11   1   5      222.08      198.21     27.91 o 
 -16   2   5       69.04       34.17     13.44 o 
 -15   2   5      181.47      262.70     24.31 o 
 -14   2   5      311.79      317.19     24.33 o 
 -13   2   5      117.86       67.94     13.42 o 
 -12   2   5       10.76        0.12      5.98 o 
 -11   2   5      793.11      870.41     44.06 o 
 -10   2   5      238.55      253.18     15.72 o 
  -9   2   5      419.50      411.75     23.41 o 
  -8   2   5      370.77      269.37     13.71 o 
  -7   2   5      759.63      599.15     14.35 o 
  -6   2   5      597.27      501.89     13.21 o 
  -5   2   5     1520.64     1230.70     21.26 o 
  -4   2   5      528.04      500.35     10.76 o 
  -3   2   5      923.88      782.06     13.51 o 
  -2   2   5      728.46      676.19     12.19 o 
  -1   2   5     1454.97     1060.43     20.51 o 
   0   2   5      474.31      502.69     14.89 o 
   1   2   5      419.20      354.61     11.36 o 
   2   2   5      274.42      293.71     12.41 o 
   3   2   5      685.95      522.99     16.29 o 
   4   2   5     1302.26     1154.57     24.53 o 
   5   2   5      102.98       90.25      7.38 o 
   6   2   5     1603.55     1691.79     37.18 o 
   7   2   5       11.25       14.69      8.65 o 
   8   2   5      335.70      410.49     19.47 o 
   9   2   5      479.57      445.03     30.78 o 
  10   2   5       66.07        9.15     11.27 o 
  11   2   5      195.60      223.28     28.81 o 
 -16   3   5       78.51       49.42     17.37 o 
 -15   3   5      293.29      402.65     28.47 o 
 -14   3   5       65.36       87.96     15.73 o 
 -13   3   5      825.58      887.44     58.70 o 
 -12   3   5       27.58        4.91     11.19 o 
 -11   3   5      405.93      393.20     20.12 o 
 -10   3   5      109.83       47.02      8.21 o 
  -9   3   5     1074.05      898.24     24.26 o 
  -8   3   5      176.19      155.04      8.53 o 
  -7   3   5      827.29      637.60     16.11 o 
  -6   3   5       35.19       50.01      5.52 o 
  -5   3   5       24.08       15.17      4.87 o 
  -4   3   5     2053.90     1653.16     30.17 o 
  -3   3   5     1542.50     1599.54     33.46 o 
  -2   3   5     5555.27     4308.63     64.30 o 
  -1   3   5      548.24      610.96     13.38 o 
   0   3   5       78.54       97.59      7.59 o 
   1   3   5       23.27       27.43      5.59 o 
   2   3   5      433.61      433.22     13.96 o 
   3   3   5      365.60      322.54     12.18 o 
   4   3   5      962.11      947.65     22.64 o 
   5   3   5      421.70      389.44     15.19 o 
   6   3   5      153.87      124.13     11.29 o 
   7   3   5       57.99       69.59     10.70 o 
   8   3   5      989.40     1012.43     42.36 o 
   9   3   5       27.19       -2.28     14.67 o 
  10   3   5       84.89       57.74     14.63 o 
  11   3   5      106.51      134.64     20.46 o 
 -16   4   5       24.87       22.59     13.06 o 
 -15   4   5      273.15      356.18     35.69 o 
 -14   4   5       76.91       67.19     23.44 o 
 -13   4   5      167.99      148.91     20.34 o 
 -12   4   5      346.28      318.25     34.43 o 
 -11   4   5      132.02       55.86     12.00 o 
 -10   4   5      221.52      226.22     16.73 o 
  -9   4   5      282.70      239.68     12.50 o 
  -8   4   5       37.05       16.65      5.68 o 
  -7   4   5       28.99       18.37      4.44 o 
  -6   4   5     1227.23     1081.20     28.73 o 
  -5   4   5      924.41      857.60     19.39 o 
  -4   4   5      199.10      229.39      8.13 o 
  -3   4   5      583.11      482.09     12.42 o 
  -2   4   5      302.61      289.62      8.76 o 
  -1   4   5      661.33      654.27     14.02 o 
   0   4   5      291.96      342.98     11.80 o 
   1   4   5      356.40      393.08     12.53 o 
   2   4   5      110.70      103.98      6.64 o 
   3   4   5      137.73      119.08      7.33 o 
   4   4   5      159.29      136.56      8.78 o 
   5   4   5       59.34       38.24      8.06 o 
   6   4   5      478.29      526.52     18.76 o 
   7   4   5      614.39      657.51     26.56 o 
   8   4   5      312.45      325.42     20.42 o 
   9   4   5       93.72      120.47     16.96 o 
  10   4   5       89.84       49.80     14.69 o 
  11   4   5        7.51       24.97     22.80 o 
 -15   5   5       26.99       29.24     14.13 o 
 -14   5   5       24.30        7.79     25.23 o 
 -13   5   5     2509.70     2553.56     99.02 o 
 -12   5   5       61.64       20.99     16.32 o 
 -11   5   5      624.87      563.62     27.49 o 
 -10   5   5      531.41      536.42     18.30 o 
  -9   5   5       24.25        7.69      6.57 o 
  -8   5   5       19.04       37.45      7.85 o 
  -7   5   5     2506.99     2489.40     57.63 o 
  -6   5   5     1284.90     1089.09     23.90 o 
  -5   5   5      269.24      263.57      9.23 o 
  -4   5   5     1031.45      965.34     18.14 o 
  -3   5   5      673.11      603.05     13.66 o 
  -2   5   5     1067.34      932.55     19.00 o 
  -1   5   5     2114.79     1820.08     32.32 o 
   0   5   5       82.96       85.03      6.20 o 
   1   5   5      815.13      741.18     17.80 o 
   2   5   5     3648.83     3464.94     63.66 o 
   3   5   5       33.00       36.87      5.72 o 
   4   5   5       91.12      132.76     11.42 o 
   5   5   5     1020.15     1006.77     24.29 o 
   6   5   5      226.49      198.11     18.07 o 
   7   5   5      235.45      273.22     22.57 o 
   8   5   5     3347.10     3387.65     96.49 o 
   9   5   5       37.76       51.45     14.51 o 
  10   5   5       99.03      137.62     24.65 o 
 -15   6   5      296.60      475.19     41.30 o 
 -14   6   5      414.13      505.87     40.46 o 
 -13   6   5      726.10      734.23     62.65 o 
 -12   6   5      567.57      566.85     38.84 o 
 -11   6   5     4048.23     4601.02    226.50 o 
 -10   6   5       43.08       24.58      8.13 o 
  -9   6   5       33.55       24.93      9.00 o 
  -8   6   5     1925.90     1869.77     43.80 o 
  -7   6   5      644.79      637.00     20.74 o 
  -6   6   5      604.55      728.10     18.69 o 
  -5   6   5     4355.80     4626.96     75.72 o 
  -4   6   5      708.39      745.75     16.79 o 
  -3   6   5     1479.36     1215.20     22.36 o 
  -2   6   5      401.24      453.23     13.96 o 
  -1   6   5      491.32      527.49     13.33 o 
   0   6   5     9388.93     8644.04    150.39 o 
   1   6   5     1517.19     1344.64     28.62 o 
   2   6   5      870.38      964.01     22.63 o 
   3   6   5     2491.46     2431.88     44.34 o 
   4   6   5       36.19       40.85      6.80 o 
   5   6   5      115.35      135.86     13.12 o 
   6   6   5    11454.56    11134.13    281.44 o 
   7   6   5      969.66      954.72     38.02 o 
   8   6   5      517.84      555.12     36.70 o 
   9   6   5      380.27      395.78     32.73 o 
  10   6   5       80.82       27.59     26.94 o 
 -15   7   5      623.74      643.33     44.78 o 
 -14   7   5      109.11      115.60     23.62 o 
 -13   7   5        2.94      -14.80     17.65 o 
 -12   7   5      148.75      182.65     38.01 o 
 -11   7   5      956.90     1020.97     37.49 o 
 -10   7   5     1483.16     1442.34     38.28 o 
  -9   7   5     4233.29     3971.17     95.43 o 
  -8   7   5     1068.83      913.44     27.38 o 
  -7   7   5     1302.92     1142.70     30.57 o 
  -6   7   5      419.10      380.69     16.71 o 
  -5   7   5     1145.25     1073.88     26.03 o 
  -4   7   5     2689.45     2217.91     37.63 o 
  -3   7   5     1218.75     1099.17     21.18 o 
  -2   7   5      759.65      745.79     15.99 o 
  -1   7   5     1240.24     1210.74     23.70 o 
   0   7   5      747.35      787.86     20.02 o 
   1   7   5      189.87      184.24      9.99 o 
   2   7   5      416.95      406.05     18.56 o 
   3   7   5      321.72      337.31     22.56 o 
   4   7   5     2292.38     2240.11     50.94 o 
   5   7   5      521.80      511.63     29.00 o 
   6   7   5      438.31      391.50     31.11 o 
   7   7   5      172.65      198.40     25.66 o 
   8   7   5        6.33        6.86     15.71 o 
   9   7   5      143.16      158.40     24.24 o 
  10   7   5      903.36      844.40     74.02 o 
 -14   8   5      516.23      504.31     47.07 o 
 -13   8   5      272.22      315.62     34.62 o 
 -12   8   5        0.68        7.34     21.91 o 
 -11   8   5       44.83       35.87     12.30 o 
 -10   8   5      161.15      107.65     19.06 o 
  -9   8   5      247.89      298.24     18.65 o 
  -8   8   5       35.79       44.22     12.12 o 
  -7   8   5      604.49      550.90     20.72 o 
  -6   8   5      116.14      127.79     11.16 o 
  -5   8   5      151.01      158.71     12.32 o 
  -4   8   5      108.30      116.58     10.09 o 
  -3   8   5       78.36       69.48      6.64 o 
  -2   8   5      250.79      239.73     10.00 o 
  -1   8   5      217.75      208.55      9.13 o 
   0   8   5       76.10       78.12      8.87 o 
   1   8   5      338.17      335.63     15.85 o 
   2   8   5      610.86      542.23     23.37 o 
   3   8   5        9.50        5.65      7.24 o 
   4   8   5       65.59       38.07     10.07 o 
   5   8   5      618.90      561.18     24.65 o 
   6   8   5       60.42       64.76     18.94 o 
   7   8   5        2.50       22.98     16.03 o 
   8   8   5      113.23       82.46     19.20 o 
   9   8   5      420.23      403.83     59.26 o 
 -14   9   5      121.67      145.81     34.24 o 
 -13   9   5      314.98      257.90     30.70 o 
 -12   9   5       43.93       35.74     13.83 o 
 -11   9   5       68.29       43.42     13.79 o 
 -10   9   5      186.03      118.44     13.61 o 
  -9   9   5      340.13      303.08     19.65 o 
  -8   9   5      261.59      258.39     17.25 o 
  -7   9   5      362.44      333.68     17.78 o 
  -6   9   5      476.30      366.65     17.85 o 
  -5   9   5       93.19       93.49     13.45 o 
  -4   9   5      915.57      857.44     26.30 o 
  -3   9   5      110.16      178.56     10.31 o 
  -2   9   5       29.27       53.54      6.88 o 
  -1   9   5     1848.96     1556.43     32.03 o 
   0   9   5       37.58       31.39      9.44 o 
   1   9   5      602.40      510.47     21.55 o 
   2   9   5      967.44      976.23     29.16 o 
   3   9   5       82.62       87.17     11.58 o 
   4   9   5      124.40      112.85     15.37 o 
   5   9   5      625.51      513.77     28.44 o 
   6   9   5       74.37       82.04     23.28 o 
   7   9   5       45.40       59.35     26.13 o 
   8   9   5      636.52      680.30     68.24 o 
   9   9   5      122.45       94.32     37.86 o 
 -13  10   5       90.35       70.25     15.85 o 
 -12  10   5       26.59       23.50     13.81 o 
 -11  10   5      178.24      178.62     28.99 o 
 -10  10   5       25.46       10.55      9.94 o 
  -9  10   5     1398.14     1148.45     36.75 o 
  -8  10   5     1308.92     1147.52     36.65 o 
  -7  10   5       95.58       83.98     14.25 o 
  -6  10   5      380.12      370.41     21.02 o 
  -5  10   5      731.25      638.91     23.59 o 
  -4  10   5       92.34       81.85     10.68 o 
  -3  10   5     3396.78     3099.80     62.55 o 
  -2  10   5     3802.36     3395.67     67.26 o 
  -1  10   5       79.94       85.76      8.51 o 
   0  10   5      325.90      361.02     19.18 o 
   1  10   5      630.29      509.97     20.99 o 
   2  10   5      136.73      170.22     16.21 o 
   3  10   5      525.70      561.68     40.09 o 
   4  10   5      556.96      491.00     41.19 o 
   5  10   5       97.48      136.33     20.59 o 
   6  10   5      399.35      449.33     32.43 o 
   7  10   5       10.76       13.16     28.88 o 
   8  10   5      344.84      396.70     60.21 o 
 -12  11   5       63.68       45.96     15.10 o 
 -11  11   5      107.14       84.81     17.15 o 
 -10  11   5      260.48      173.55     17.03 o 
  -9  11   5      641.02      529.01     25.49 o 
  -8  11   5      260.77      261.48     19.33 o 
  -7  11   5      810.13      762.86     37.67 o 
  -6  11   5      239.02      276.92     29.05 o 
  -5  11   5      393.81      348.32     22.74 o 
  -4  11   5     1447.18     1243.13     35.95 o 
  -3  11   5      374.16      469.56     18.02 o 
  -2  11   5     1366.23     1270.87     31.32 o 
  -1  11   5     1410.00     1302.11     34.73 o 
   0  11   5      119.88      123.72     13.36 o 
   1  11   5      214.83      257.31     17.18 o 
   2  11   5     1079.60     1004.26     44.15 o 
   3  11   5      123.17       97.56     23.87 o 
   4  11   5      339.92      372.37     29.77 o 
   5  11   5      955.64      913.80     75.74 o 
   6  11   5       28.67      -29.59     25.91 o 
   7  11   5      241.18      253.06     50.75 o 
   8  11   5      235.79      246.07     51.58 o 
 -12  12   5      239.95      304.00     26.47 o 
 -11  12   5       86.14       86.41     18.06 o 
 -10  12   5     1038.96      872.32     33.74 o 
  -9  12   5      211.05      226.81     20.09 o 
  -8  12   5      501.89      438.36     29.81 o 
  -7  12   5      238.68      177.01     19.71 o 
  -6  12   5       89.85       83.32     20.87 o 
  -5  12   5      407.31      432.14     25.11 o 
  -4  12   5     2459.27     2357.72     63.63 o 
  -3  12   5     1238.35     1367.76     40.79 o 
  -2  12   5     2867.45     2656.32     68.10 o 
  -1  12   5     2343.62     2249.46     70.68 o 
   0  12   5      269.10      293.55     42.40 o 
   1  12   5      283.40      350.80     24.07 o 
   2  12   5      364.24      286.10     29.15 o 
   3  12   5      278.76      260.28     27.61 o 
   4  12   5       62.74       15.31     29.07 o 
   5  12   5      282.57      149.86     39.46 o 
   6  12   5       64.28       55.94     35.74 o 
   7  12   5       63.40       37.63     32.44 o 
 -11  13   5      200.24      236.05     24.55 o 
 -10  13   5       25.73       13.13     15.02 o 
  -9  13   5       45.17       34.75     15.44 o 
  -8  13   5      320.82      236.00     24.38 o 
  -7  13   5      503.60      548.24     35.04 o 
  -6  13   5       98.70       88.56     17.48 o 
  -5  13   5      308.76      301.22     25.02 o 
  -4  13   5     1854.07     1494.68     52.52 o 
  -3  13   5      550.91      670.38     30.93 o 
  -2  13   5     1955.51     1903.10     52.65 o 
  -1  13   5      608.75      527.24     67.57 o 
   0  13   5      831.74      731.62     40.92 o 
   1  13   5      344.54      372.96     34.16 o 
   2  13   5     1919.19     1677.00     68.71 o 
   3  13   5      238.17      223.48     54.70 o 
   4  13   5      118.41      152.46     23.59 o 
   5  13   5       59.33       -2.85     17.33 o 
   6  13   5      140.48      128.57     43.38 o 
  -9  14   5       93.93       75.01     18.26 o 
  -8  14   5      159.73      125.13     19.99 o 
  -7  14   5       27.93        2.28     14.36 o 
  -6  14   5      265.06      235.20     25.04 o 
  -5  14   5      555.39      595.91     33.28 o 
  -4  14   5      160.89      203.41     18.13 o 
  -3  14   5      110.19      131.23     17.70 o 
  -2  14   5      234.69      230.88     20.12 o 
  -1  14   5      455.22      420.59     51.80 o 
   0  14   5     1399.18     1267.43     58.53 o 
   1  14   5      119.91       76.91     18.87 o 
   2  14   5       87.32       80.07     17.85 o 
   3  14   5      534.13      508.27     33.52 o 
   4  14   5      348.29      380.13     62.68 o 
   5  14   5      124.37       58.20     37.51 o 
  -8  15   5      556.73      493.11     35.48 o 
  -7  15   5      733.17      607.88     35.65 o 
  -6  15   5      262.29      273.20     31.55 o 
  -5  15   5      164.39      166.98     22.24 o 
  -4  15   5      338.91      331.45     25.92 o 
  -3  15   5      998.41      875.93     37.44 o 
  -2  15   5      732.90      689.16     43.14 o 
  -1  15   5      127.41      113.83     22.95 o 
   0  15   5      134.00      142.44     34.94 o 
   1  15   5       75.78       84.46     39.43 o 
   2  15   5      193.20      140.28     39.53 o 
   3  15   5      449.81      397.54     59.33 o 
  -6  16   5      144.40      160.87     22.52 o 
  -5  16   5        8.98       28.19     24.49 o 
  -4  16   5      280.25      337.91     26.62 o 
  -3  16   5       15.07        7.31     19.81 o 
  -2  16   5       14.68       27.31     18.51 o 
  -1  16   5       81.20       84.83     22.40 o 
   0  16   5        8.59       27.76     17.79 o 
   1  16   5      540.58      480.83     92.68 o 
 -16   0   6      213.32      161.21     33.52 o 
 -15   0   6      227.37      125.60     23.95 o 
 -14   0   6      675.89      587.47     51.48 o 
 -13   0   6       77.53       15.73     15.59 o 
 -12   0   6      614.25      609.08     40.20 o 
 -11   0   6      342.95      370.63     29.42 o 
 -10   0   6      425.26      490.92     20.76 o 
  -9   0   6      382.18      343.83     18.66 o 
  -8   0   6    10467.72     9915.63    178.94 o 
  -6   0   6     5841.73     5041.67     92.88 o 
  -5   0   6       36.75       25.49      4.56 o 
  -4   0   6     2116.28     2315.26     48.93 o 
  -3   0   6     1925.15     1533.89     33.51 o 
  -2   0   6     3045.55     2910.11     59.37 o 
  -1   0   6      129.66      133.18     12.07 o 
   0   0   6     1570.22     2014.34    188.15 o 
   1   0   6     6993.16     6272.83    385.43 o 
   3   0   6      164.53      199.67      9.98 o 
   4   0   6      138.48      291.51     12.66 o 
   5   0   6      841.44      838.96     24.12 o 
   6   0   6      737.02      751.68     30.83 o 
   7   0   6      123.48      155.66     22.92 o 
   8   0   6     1561.60     1675.16     69.52 o 
   9   0   6      862.68     1057.47     52.67 o 
  10   0   6      662.68      736.33     44.21 o 
 -16   1   6      206.40      297.74     37.48 o 
 -15   1   6       43.39       23.70     16.84 o 
 -14   1   6     1609.00     1709.95     52.52 o 
 -13   1   6      162.35       67.65     25.89 o 
 -12   1   6      484.90      457.37     20.56 o 
 -11   1   6       88.26       68.61     10.86 o 
 -10   1   6      359.60      333.28     15.01 o 
  -9   1   6      189.25      127.73     15.77 o 
  -8   1   6      987.30     1174.51     26.30 o 
  -7   1   6     1625.06     1717.28     26.00 o 
  -6   1   6      684.41      882.15     15.74 o 
  -5   1   6      270.81      299.63     12.36 o 
  -4   1   6     1033.69      888.45     14.72 o 
  -3   1   6        1.01        2.70      3.79 o 
  -2   1   6     1465.23     1262.96     20.75 o 
  -1   1   6      870.38      769.73     17.82 o 
   0   1   6     1808.67     1727.33     32.28 o 
   1   1   6      926.94     1190.08     26.23 o 
   2   1   6     2753.15     2335.50     45.51 o 
   3   1   6      694.48      678.78     16.85 o 
   4   1   6      549.40      534.54     12.25 o 
   5   1   6      172.61      206.25      9.18 o 
   6   1   6      164.18      129.40     10.76 o 
   7   1   6      250.84      277.05     19.44 o 
   8   1   6     1554.82     1662.13     61.35 o 
   9   1   6       12.64        9.29     11.85 o 
  10   1   6       59.00       11.97     14.28 o 
 -16   2   6       88.46       86.78     16.47 o 
 -15   2   6       74.72      122.51     16.90 o 
 -14   2   6       95.97       68.94     14.96 o 
 -13   2   6       11.19       -0.37     10.68 o 
 -12   2   6      309.90      372.15     19.33 o 
 -11   2   6       38.93       34.02      7.46 o 
 -10   2   6      655.50      667.13     21.06 o 
  -9   2   6      338.09      339.14     10.62 o 
  -8   2   6     1295.95     1369.37     23.35 o 
  -7   2   6      322.90      287.52     12.06 o 
  -6   2   6       26.65       29.29      3.70 o 
  -5   2   6     1719.90     1913.68     29.30 o 
  -4   2   6     2497.65     2427.82     35.91 o 
  -3   2   6      912.44      811.30     14.99 o 
  -2   2   6     1681.65     1946.70     29.44 o 
  -1   2   6     2711.53     2545.75     49.17 o 
   0   2   6       11.63       15.74      4.76 o 
   1   2   6      138.85      200.11     12.47 o 
   2   2   6     1024.59     1166.68     26.69 o 
   3   2   6      135.65      157.69     11.96 o 
   4   2   6      681.43      709.96     16.83 o 
   5   2   6      135.19      173.85     10.72 o 
   6   2   6      107.45       65.08      9.18 o 
   7   2   6       10.84        8.23      9.04 o 
   8   2   6      231.00      271.93     18.37 o 
   9   2   6       22.43       11.57     11.91 o 
  10   2   6       36.16       38.42     15.67 o 
 -16   3   6      117.14      144.03     19.28 o 
 -15   3   6       63.09       38.81     12.31 o 
 -14   3   6      994.93     1087.65     39.36 o 
 -13   3   6       23.24       35.45     11.60 o 
 -12   3   6      782.90      727.85     29.61 o 
 -11   3   6      109.49       68.87     12.68 o 
 -10   3   6     3305.58     3145.44     63.10 o 
  -9   3   6       14.85        5.81      5.76 o 
  -8   3   6      551.34      493.15     15.85 o 
  -7   3   6      572.99      610.65     16.03 o 
  -6   3   6     1616.35     1396.07     24.50 o 
  -5   3   6      305.43      271.53      7.90 o 
  -4   3   6     1265.55     1135.45     18.11 o 
  -3   3   6     1415.42     1442.59     20.85 o 
  -2   3   6      721.79      812.82     15.40 o 
  -1   3   6      355.88      308.10     11.31 o 
   0   3   6      736.37      796.15     19.77 o 
   1   3   6      738.05      777.90     19.92 o 
   2   3   6      156.50      133.73     17.50 o 
   3   3   6       57.42       68.71      9.14 o 
   4   3   6      947.17        6.47      6.84 o 
   5   3   6      401.47      409.82     18.71 o 
   6   3   6      216.78      131.89     17.91 o 
   7   3   6       20.55       34.94     10.19 o 
   8   3   6      299.96      132.42     26.46 o 
   9   3   6       82.90      126.72     16.38 o 
  10   3   6      164.04      212.41     23.74 o 
 -16   4   6      216.41      269.03     33.29 o 
 -15   4   6        0.77        3.14     13.02 o 
 -14   4   6     1328.85     1287.86     50.82 o 
 -13   4   6       92.40      139.78     32.78 o 
 -12   4   6      544.92      797.06    154.74 o 
 -11   4   6      313.57      357.24     19.76 o 
 -10   4   6     1134.59     1206.78     35.32 o 
  -9   4   6      267.88      263.42     31.25 o 
  -8   4   6     3881.32     3689.94     71.73 o 
  -7   4   6      636.70      606.93     16.53 o 
  -6   4   6     1907.02     2091.94     45.04 o 
  -5   4   6      937.58      989.46     18.69 o 
  -4   4   6     1190.11     1075.93     18.35 o 
  -3   4   6       16.68       18.64      3.34 o 
  -2   4   6      455.57      454.24     14.06 o 
  -1   4   6     1036.49     1078.62     22.73 o 
   0   4   6     5377.86     4516.87     94.50 o 
   1   4   6     1322.75     1261.49     31.93 o 
   2   4   6     1463.47     1866.93     44.74 o 
   3   4   6      760.00      750.35     21.21 o 
   4   4   6     1986.07     1922.69     41.98 o 
   5   4   6       88.10       89.12     14.45 o 
   6   4   6     1750.17     1798.98     50.47 o 
   7   4   6       41.29       46.39     12.19 o 
   8   4   6      891.37      809.95     31.38 o 
   9   4   6        1.80        6.48     20.56 o 
  10   4   6      130.86      161.06     21.34 o 
 -16   5   6       45.45       47.24     15.00 o 
 -15   5   6      102.98      203.18     33.61 o 
 -14   5   6      106.21       92.84     46.85 o 
 -13   5   6      123.95      148.31     24.91 o 
 -12   5   6     2613.42     2507.62     95.94 o 
 -11   5   6      395.34      397.19     17.63 o 
 -10   5   6      485.82      403.75     16.81 o 
  -9   5   6       49.71       44.63      8.90 o 
  -8   5   6      663.98      890.85     24.74 o 
  -7   5   6     1593.00     1495.20     33.46 o 
  -6   5   6     4193.50     3900.68     65.06 o 
  -5   5   6       15.24       16.95      3.80 o 
  -4   5   6      201.97      212.32      7.47 o 
  -3   5   6        7.29       12.30      3.61 o 
  -2   5   6      225.48      262.89      9.22 o 
  -1   5   6        4.04       -0.39      4.38 o 
   0   5   6     1958.01     2228.18     42.70 o 
   1   5   6      426.42      569.64     31.25 o 
   2   5   6     2089.31     1997.85     39.43 o 
   3   5   6      183.26      214.78      9.89 o 
   4   5   6      362.40      346.82     22.12 o 
   5   5   6      933.31     1002.55     30.19 o 
   7   5   6       34.62       67.99     12.97 o 
   8   5   6      374.65      473.05     28.14 o 
   9   5   6       42.47       30.45     17.74 o 
  10   5   6      174.47      270.35     31.81 o 
 -15   6   6      364.78      396.15     60.24 o 
 -14   6   6     1155.55     1166.74     58.73 o 
 -13   6   6     1283.24     1470.30    178.15 o 
 -12   6   6     3399.87     4125.02    145.32 o 
 -11   6   6     2857.19     3387.02     81.28 o 
 -10   6   6       70.65       46.50      9.66 o 
  -9   6   6     1086.30     1222.32     36.62 o 
  -8   6   6      272.66      302.63     16.75 o 
  -7   6   6     2380.21     2792.18     60.85 o 
  -6   6   6     6570.34     7396.68    125.83 o 
  -5   6   6     3840.83     4614.15     71.12 o 
  -4   6   6      168.35      219.51      8.47 o 
  -3   6   6      144.26      120.23      7.71 o 
  -2   6   6      323.52      342.97     11.07 o 
  -1   6   6     7242.71     7352.22    129.03 o 
   0   6   6     7814.78     8536.18    149.26 o 
   1   6   6     2953.04     3266.32     61.04 o 
   2   6   6       86.89       96.69      9.17 o 
   3   6   6     1715.79     1760.59     36.94 o 
   4   6   6      137.99      184.99     14.40 o 
   5   6   6     4103.84     4413.26    105.41 o 
   6   6   6     2527.19     3070.57     77.88 o 
   7   6   6     3182.35     3444.86     98.32 o 
   8   6   6      510.03      404.33     33.97 o 
   9   6   6      608.03      620.40     44.76 o 
 -15   7   6        9.24       41.49     19.06 o 
 -14   7   6      168.52      120.24     23.98 o 
 -13   7   6        6.50        7.40     39.00 o 
 -12   7   6      360.29      368.91     24.08 o 
 -11   7   6       46.97       68.49     15.27 o 
 -10   7   6     2690.18     2794.45     63.61 o 
  -9   7   6      267.43      277.16     24.29 o 
  -8   7   6      125.83      148.17     12.57 o 
  -7   7   6      137.09      104.00     10.28 o 
  -6   7   6      129.56      179.63     11.24 o 
  -5   7   6      269.59      305.85     11.06 o 
  -4   7   6     3011.73     2711.80     45.91 o 
  -3   7   6     1617.69     1579.68     30.01 o 
  -2   7   6      795.04     1087.75     29.53 o 
  -1   7   6       92.88      146.99      9.14 o 
   0   7   6      294.77      263.50     11.68 o 
   1   7   6      513.45      482.37     15.66 o 
   2   7   6      281.33      262.43     13.27 o 
   3   7   6      319.19      344.62     15.20 o 
   4   7   6      778.11     1099.76     50.57 o 
   5   7   6       40.80       50.52     14.56 o 
   6   7   6      430.45      422.50     44.85 o 
   7   7   6        7.29       13.88     17.41 o 
   8   7   6       52.81       45.53     18.91 o 
   9   7   6       32.22       45.37     19.84 o 
 -14   8   6      986.00     1144.42     58.14 o 
 -13   8   6       11.42       30.81     13.44 o 
 -12   8   6      254.89      272.32     22.44 o 
 -11   8   6       36.32       27.31     10.65 o 
 -10   8   6      120.34      173.94     14.99 o 
  -9   8   6      108.76       99.77     14.22 o 
  -8   8   6     5306.11     4708.69     98.52 o 
  -7   8   6       73.16       65.33     10.70 o 
  -6   8   6     2676.16     2311.39     62.14 o 
  -5   8   6       20.41       39.41      6.17 o 
  -4   8   6     1152.24     1462.16     35.08 o 
  -3   8   6       77.05      107.76      7.71 o 
  -2   8   6     3463.26     3103.66     56.71 o 
  -1   8   6       22.90       26.17      6.00 o 
   0   8   6      708.10      874.07     32.28 o 
   1   8   6       83.37       59.75      8.67 o 
   2   8   6     1479.32     1572.98     65.07 o 
   3   8   6      124.66      109.21     14.01 o 
   4   8   6      441.16      470.47     27.66 o 
   5   8   6      140.07      171.21     16.02 o 
   6   8   6      117.23      112.49     21.05 o 
   7   8   6        7.74       34.08     17.33 o 
   8   8   6      509.09      428.07     77.26 o 
 -14   9   6       95.48      122.52     25.80 o 
 -13   9   6      379.81      442.23     43.59 o 
 -12   9   6      356.53      366.58     27.48 o 
 -11   9   6        7.76       21.64     11.02 o 
 -10   9   6      668.03      701.81     27.87 o 
  -9   9   6       25.43       16.65     10.19 o 
  -8   9   6      514.45      679.16     38.36 o 
  -7   9   6       40.66       26.97      9.68 o 
  -6   9   6      222.05      271.38     19.30 o 
  -5   9   6      394.86      350.37     19.44 o 
  -4   9   6     1765.96     1582.25     36.00 o 
  -3   9   6     1547.81     1610.80     33.71 o 
  -2   9   6      524.62      639.82     16.59 o 
  -1   9   6      104.24      118.49     13.54 o 
   0   9   6      741.57      638.53     22.66 o 
   1   9   6      148.58      153.22     21.26 o 
   2   9   6     1880.97     1732.24     49.34 o 
   3   9   6       15.94        8.32     10.97 o 
   4   9   6      771.52      725.00     28.07 o 
   5   9   6        7.41       26.41     22.46 o 
   6   9   6      123.66      144.79     22.05 o 
   7   9   6      755.30      860.86     52.60 o 
   8   9   6      289.15      365.80     60.31 o 
 -13  10   6       96.36      152.97     24.80 o 
 -12  10   6        3.43       12.45     13.14 o 
 -11  10   6      115.48      111.56     16.06 o 
 -10  10   6        6.50       -8.10      9.80 o 
  -9  10   6      173.33      191.97     17.42 o 
  -8  10   6       68.25      111.84     14.63 o 
  -7  10   6       59.88       43.24     10.37 o 
  -6  10   6       50.36       33.59     10.38 o 
  -5  10   6      144.73      182.38     12.42 o 
  -4  10   6      393.30      408.08     17.04 o 
  -3  10   6     1597.06     1457.78     34.39 o 
  -2  10   6      689.99      624.71     22.01 o 
  -1  10   6      424.83      436.00     19.92 o 
   0  10   6      128.71      153.13     15.89 o 
   1  10   6      222.39      275.67     17.36 o 
   2  10   6       46.14       75.51     13.35 o 
   3  10   6       58.26       45.86     17.50 o 
   4  10   6        2.77       24.16     15.96 o 
   5  10   6      201.69      252.99     27.41 o 
   6  10   6        8.91       27.02     25.02 o 
   7  10   6       44.61       24.67     33.06 o 
 -13  11   6       29.19       43.03     16.00 o 
 -12  11   6      344.92      361.70     28.09 o 
 -11  11   6      260.95      258.89     21.49 o 
 -10  11   6     1213.73     1048.87     36.48 o 
  -9  11   6       71.28       31.50     12.41 o 
  -8  11   6      154.97      133.79     15.34 o 
  -7  11   6      208.66      170.14     18.63 o 
  -6  11   6      118.05       96.96     15.57 o 
  -5  11   6     1152.90     1098.15     31.73 o 
  -4  11   6     2649.00     2400.82     51.79 o 
  -3  11   6       47.87       85.08      9.68 o 
  -2  11   6      730.05      926.78     34.13 o 
  -1  11   6      365.10      393.87     21.21 o 
   0  11   6       37.16       81.04     15.36 o 
   1  11   6      210.28      166.33     29.73 o 
   2  11   6      404.70      441.16     31.69 o 
   3  11   6      170.81      112.88     22.01 o 
   4  11   6      350.13      306.93     58.68 o 
   5  11   6      139.51      175.07     23.51 o 
   6  11   6      137.70       61.08     36.05 o 
   7  11   6       10.51       30.40     34.59 o 
 -12  12   6      318.73      305.86     26.16 o 
 -11  12   6       50.48       41.01     13.93 o 
 -10  12   6     1003.67     1106.51     59.38 o 
  -9  12   6      341.73      351.15     24.38 o 
  -8  12   6      982.50      870.25     39.16 o 
  -7  12   6        9.40       20.92     12.64 o 
  -6  12   6      884.92      856.28     37.44 o 
  -5  12   6      324.19      359.06     21.08 o 
  -4  12   6      722.35     1022.83     30.53 o 
  -3  12   6      339.83      353.64     20.26 o 
  -2  12   6     2745.12     2676.81     67.98 o 
  -1  12   6      208.81      211.71     25.77 o 
   0  12   6     1057.76     1077.92     83.53 o 
   1  12   6       27.53       19.15     15.64 o 
   2  12   6      275.48      362.28     38.75 o 
   3  12   6      125.76      127.85     21.87 o 
   4  12   6     1404.35     1460.09    128.66 o 
   5  12   6       93.22      117.71     30.70 o 
   6  12   6      535.54      594.19     67.89 o 
 -11  13   6       80.32       51.27     14.85 o 
 -10  13   6      208.71      156.31     21.98 o 
  -9  13   6      107.49      117.89     20.10 o 
  -8  13   6      271.64      316.99     27.42 o 
  -7  13   6      171.04      228.25     24.48 o 
  -6  13   6     2825.49     3092.26     91.65 o 
  -5  13   6       26.96       18.38     11.01 o 
  -4  13   6      312.68      386.80     45.25 o 
  -3  13   6      258.34      393.56     26.38 o 
  -2  13   6     1185.06     1422.51    121.55 o 
  -1  13   6      101.56      165.11     25.06 o 
   0  13   6     3284.80     3339.88    118.02 o 
   1  13   6       68.77       74.74     19.57 o 
   2  13   6      419.61      469.67     37.02 o 
   3  13   6      151.35       86.57     60.53 o 
   4  13   6      470.46      464.43     34.55 o 
   5  13   6      306.54      351.25     61.28 o 
  -9  14   6       59.13       33.69     16.50 o 
  -8  14   6       74.81       69.28     18.75 o 
  -7  14   6      274.32      282.73     27.14 o 
  -6  14   6       42.86       59.33     17.07 o 
  -5  14   6      248.37      340.37     26.61 o 
  -4  14   6      389.49      436.97     28.68 o 
  -3  14   6      293.26      228.51     20.73 o 
  -2  14   6      102.39      131.48     23.84 o 
  -1  14   6      878.91      788.26     44.66 o 
   0  14   6      151.91      140.97     24.29 o 
   1  14   6      275.00      296.51     32.13 o 
   2  14   6       55.61       42.13     15.48 o 
   3  14   6      179.57      188.39     93.92 o 
   4  14   6       52.25        1.86     25.49 o 
  -8  15   6      147.93      180.36     23.72 o 
  -7  15   6      117.99       75.74     17.61 o 
  -6  15   6      257.42      289.58     22.90 o 
  -5  15   6      235.02      305.00     27.39 o 
  -4  15   6      646.59      566.67     30.96 o 
  -3  15   6     1217.47     1271.94     61.33 o 
  -2  15   6      170.38      204.23     28.01 o 
  -1  15   6       76.62      162.88     43.31 o 
   0  15   6       80.82       74.89     19.91 o 
   1  15   6      374.08      378.01     34.63 o 
   2  15   6      332.59      437.21     35.69 o 
  -5  16   6       10.75       24.59     15.12 o 
  -4  16   6      317.56      341.06     27.18 o 
  -3  16   6        9.66       11.20     17.53 o 
  -2  16   6      627.20      601.54     41.79 o 
  -1  16   6       30.03       25.50     19.37 o 
 -16   1   7      293.53      329.91     26.42 o 
 -15   1   7     1404.71     1489.09     56.18 o 
 -14   1   7      149.41      193.64     19.84 o 
 -13   1   7       94.11      148.37     20.23 o 
 -12   1   7      399.41      418.46     37.08 o 
 -11   1   7       47.59       53.41      7.64 o 
 -10   1   7       26.12       22.80      4.71 o 
  -9   1   7       97.55      161.90      7.69 o 
  -8   1   7      503.50      522.54     11.71 o 
  -7   1   7     4189.16     3550.16     51.99 o 
  -6   1   7     3049.09     3159.32    138.69 o 
  -5   1   7      133.90      107.83      6.01 o 
  -4   1   7      693.25      585.71     12.60 o 
  -3   1   7      599.63      542.13     11.79 o 
  -2   1   7      122.29      123.29      6.12 o 
  -1   1   7    10802.21     8790.30    146.24 o 
   0   1   7     1339.22     1374.73     62.47 o 
   1   1   7     1125.60     1063.92     22.59 o 
   2   1   7       30.51       43.80      8.01 o 
   3   1   7        7.07       10.00      5.51 o 
   4   1   7       34.02       57.54      8.25 o 
   5   1   7     1174.19     1170.23     32.48 o 
   6   1   7       30.46       35.67     12.67 o 
   7   1   7       71.22       87.79     22.30 o 
   8   1   7      530.12      432.33     36.10 o 
   9   1   7      285.91      286.99     22.98 o 
 -16   2   7      117.31       84.66     17.12 o 
 -15   2   7       45.02       50.23     16.52 o 
 -14   2   7      194.83      190.73     19.24 o 
 -13   2   7      435.07      418.92     23.50 o 
 -12   2   7      106.82      106.83     12.94 o 
 -11   2   7     2633.47     2449.00     44.97 o 
 -10   2   7      886.45      961.13     66.63 o 
  -9   2   7     1035.93     1030.02     22.99 o 
  -8   2   7      757.90      780.78     19.37 o 
  -7   2   7     1267.18     1260.06     21.55 o 
  -6   2   7     1633.67     1459.53     23.79 o 
  -5   2   7     4026.31     3176.66     46.37 o 
  -4   2   7     1014.16      930.32     17.38 o 
  -3   2   7     1919.85     1597.96     25.05 o 
  -2   2   7     1217.50     1311.85     32.53 o 
  -1   2   7      618.84      706.29     20.79 o 
   0   2   7      790.09      794.37     27.49 o 
   1   2   7     2377.23     2026.72     38.87 o 
   2   2   7      650.67      768.82     26.73 o 
   3   2   7     2590.87     2383.87     53.50 o 
   5   2   7      236.26      253.38     16.62 o 
   6   2   7      205.35      178.49     14.56 o 
   7   2   7      304.69      369.42     21.17 o 
   8   2   7       99.64      158.80     18.54 o 
   9   2   7      274.66      377.43     26.09 o 
 -16   3   7       10.21       28.31     12.94 o 
 -15   3   7      207.76      315.17     25.99 o 
 -14   3   7       51.96       21.66     12.63 o 
 -13   3   7      234.49       79.71     21.13 o 
 -12   3   7       50.52       28.59      8.03 o 
 -11   3   7      755.67      760.93     21.26 o 
 -10   3   7        5.45       14.39      6.59 o 
  -9   3   7      163.21      176.51     10.79 o 
  -8   3   7      254.63      250.43     11.58 o 
  -7   3   7      299.35      253.16      9.20 o 
  -6   3   7      689.27      752.43     23.77 o 
  -5   3   7     1035.24     1033.33     18.16 o 
  -4   3   7     3048.24     2463.01     33.86 o 
  -3   3   7      993.22      975.40     28.34 o 
  -2   3   7     1256.41     1190.23     24.13 o 
  -1   3   7     2602.33     2294.56     45.99 o 
   0   3   7      533.90      462.75     14.93 o 
   1   3   7      632.90      546.62     15.84 o 
   2   3   7       85.30       71.78      7.41 o 
   3   3   7        5.50       26.89      7.83 o 
   4   3   7      329.96      355.44     27.40 o 
   5   3   7      121.76      171.91     14.63 o 
   6   3   7      901.36      825.18     27.32 o 
   7   3   7       88.66      102.84     13.51 o 
   8   3   7       57.45       10.78     10.28 o 
   9   3   7       20.20       13.13     12.49 o 
 -16   4   7       57.27      104.98     20.28 o 
 -15   4   7       33.10       31.07     14.23 o 
 -14   4   7       21.94       25.06     17.64 o 
 -13   4   7     1538.71     1453.24     53.93 o 
 -12   4   7       35.73       34.10      9.13 o 
 -11   4   7      140.47       63.20      8.49 o 
 -10   4   7      344.71      327.12     15.55 o 
  -9   4   7      116.24       99.36     10.02 o 
  -8   4   7      193.07      136.44     16.01 o 
  -7   4   7      148.89      119.12      7.20 o 
  -6   4   7      191.43      190.78      7.90 o 
  -5   4   7      253.70      269.05      8.51 o 
  -4   4   7       98.18       87.41      4.85 o 
  -3   4   7       91.10      128.09      5.84 o 
  -2   4   7      748.67      668.54     15.08 o 
  -1   4   7      389.59      350.99     14.11 o 
   0   4   7      168.36      169.39     10.52 o 
   1   4   7      673.74      658.35     19.40 o 
   2   4   7       33.17       21.71      6.42 o 
   3   4   7      441.66      467.00     17.54 o 
   4   4   7      503.41      477.11     23.25 o 
   5   4   7       76.16       91.92     13.67 o 
   7   4   7        6.09       15.89     10.90 o 
   8   4   7      113.05      137.40     15.75 o 
   9   4   7       15.78       20.30     12.69 o 
 -16   5   7       75.41      191.85     25.05 o 
 -15   5   7      818.08      775.77     50.24 o 
 -14   5   7       61.50       89.39     31.84 o 
 -13   5   7      392.70      377.16     33.80 o 
 -12   5   7       85.35       35.80     10.51 o 
 -11   5   7      169.63      165.18     13.33 o 
 -10   5   7      606.08      567.83     20.10 o 
  -9   5   7     2530.23     2196.12     47.18 o 
  -8   5   7       32.71       31.07      7.65 o 
  -7   5   7      144.98      168.67      9.41 o 
  -6   5   7      612.93      637.55     18.39 o 
  -5   5   7      485.07      375.63     10.12 o 
  -4   5   7      498.67      443.29     10.29 o 
  -3   5   7      959.35      771.63     15.93 o 
  -2   5   7      272.08      250.37      9.66 o 
  -1   5   7     1963.61     1626.99     32.87 o 
   0   5   7       73.71       75.39      8.49 o 
   1   5   7      116.67      133.31     11.83 o 
   2   5   7      693.76      871.03     60.35 o 
   3   5   7      199.70      123.73      9.92 o 
   4   5   7       45.39       12.59     10.89 o 
   5   5   7      319.63      402.86     23.22 o 
   6   5   7      975.16     1010.28     40.13 o 
   7   5   7      135.22      180.77     18.59 o 
   8   5   7      236.13      111.41     17.32 o 
   9   5   7       29.86       41.26     18.97 o 
 -15   6   7       89.36      107.78     24.04 o 
 -14   6   7      237.03      156.68     37.87 o 
 -13   6   7     2319.69     2383.78     79.58 o 
 -12   6   7       63.57      142.30     15.29 o 
 -11   6   7      477.92      526.88     21.83 o 
 -10   6   7      617.24      585.78     20.94 o 
  -9   6   7      325.55      362.31     16.72 o 
  -8   6   7     1046.06     1154.32     82.14 o 
  -7   6   7      737.61      620.84     19.51 o 
  -6   6   7      286.98      333.15     11.77 o 
  -5   6   7      147.73      149.31      7.24 o 
  -4   6   7      281.74      310.37      9.82 o 
  -3   6   7     1019.56      886.53     16.71 o 
  -2   6   7      163.09      182.11      9.05 o 
  -1   6   7       81.92      125.37      8.54 o 
   0   6   7      239.18      228.77     13.08 o 
   1   6   7     3600.20     3214.51     65.48 o 
   2   6   7       89.50       40.17      9.04 o 
   3   6   7     1477.69     1401.18     34.52 o 
   4   6   7      154.45      114.26     26.05 o 
   5   6   7       35.66       86.59     16.36 o 
   6   6   7      722.99      843.44     75.33 o 
   7   6   7      786.16      861.52     38.11 o 
   8   6   7       52.64      100.26     23.09 o 
 -15   7   7       61.78       41.15     21.39 o 
 -14   7   7      287.90      131.03     36.85 o 
 -13   7   7     2329.38     2609.40     67.90 o 
 -12   7   7      310.31      345.41     22.18 o 
 -11   7   7     1323.42     1167.41     36.65 o 
 -10   7   7      508.44      640.94     57.64 o 
  -9   7   7      244.35      174.60     13.61 o 
  -8   7   7     1837.89     1699.81     42.09 o 
  -7   7   7     2985.55     2687.21     54.11 o 
  -6   7   7      596.12      490.22     14.25 o 
  -5   7   7     1621.29     1402.39     25.31 o 
  -4   7   7      400.06      430.89     12.71 o 
  -3   7   7     1339.71     1039.47     20.62 o 
  -2   7   7      442.39      531.14     20.05 o 
  -1   7   7      348.65      333.96     13.43 o 
   0   7   7      803.85      860.59     37.16 o 
   1   7   7     2591.86     2399.99     55.74 o 
   2   7   7      623.39      581.13     25.43 o 
   3   7   7     1951.46     1720.36     47.81 o 
   4   7   7      540.36      538.61     51.89 o 
   5   7   7       88.90       31.18     15.39 o 
   6   7   7      970.70      939.39     66.96 o 
   7   7   7      997.22     1064.00     52.86 o 
   8   7   7       65.03       30.35     23.26 o 
 -14   8   7      256.45      182.69     39.08 o 
 -13   8   7        9.79       25.68     12.80 o 
 -12   8   7      300.69      248.13     19.67 o 
 -11   8   7       92.56       54.15     12.33 o 
 -10   8   7       21.51        3.13      9.91 o 
  -9   8   7       20.25       -1.27      8.70 o 
  -8   8   7       64.46       45.01     10.43 o 
  -7   8   7       17.85       15.55      9.11 o 
  -6   8   7     1098.20      909.68     22.08 o 
  -5   8   7       29.29       20.08      6.23 o 
  -4   8   7      243.07      264.85     12.52 o 
  -3   8   7      295.88      307.66     11.68 o 
  -2   8   7       44.26       39.24      6.85 o 
  -1   8   7      314.65      331.35     26.12 o 
   0   8   7        4.78        5.95      6.87 o 
   1   8   7      230.83      245.56     18.82 o 
   2   8   7       77.14       85.31     13.40 o 
   3   8   7       56.73       65.72     11.34 o 
   4   8   7      187.67      208.45     28.35 o 
   5   8   7      336.41      383.65     27.47 o 
   6   8   7       24.81        6.89     17.97 o 
   7   8   7      547.42      620.57     58.51 o 
   8   8   7       75.96       43.32     20.17 o 
 -14   9   7       52.61       50.11     16.84 o 
 -13   9   7      156.84      160.76     17.66 o 
 -12   9   7      174.88      152.60     17.32 o 
 -11   9   7      249.86      227.03     18.72 o 
 -10   9   7      163.23      148.13     15.95 o 
  -9   9   7      185.94      167.32     15.87 o 
  -8   9   7       74.41       32.75     10.30 o 
  -7   9   7        0.70       -2.77     11.84 o 
  -6   9   7      296.99      301.30     22.75 o 
  -5   9   7      464.38      414.02     16.54 o 
  -4   9   7       49.27       47.82      8.16 o 
  -3   9   7      186.69      157.57     10.55 o 
  -2   9   7      177.82      173.70     11.68 o 
  -1   9   7     1128.26      953.77     26.28 o 
   0   9   7        0.59       13.55      7.76 o 
   1   9   7      235.74      269.03     19.58 o 
   2   9   7      104.45      109.26     14.21 o 
   3   9   7      221.59      257.16     25.04 o 
   4   9   7      194.70      244.19     28.13 o 
   5   9   7      494.65      527.32     41.39 o 
   6   9   7      127.82      199.04     27.52 o 
   7   9   7       17.99        7.64     18.50 o 
 -13  10   7      767.62      797.64     40.72 o 
 -12  10   7       12.52       15.94     12.64 o 
 -11  10   7      535.36      490.57     25.72 o 
 -10  10   7      484.60      446.02     23.89 o 
  -9  10   7      537.29      541.70     31.23 o 
  -8  10   7      660.62      678.52     27.27 o 
  -7  10   7      431.24      402.39     22.29 o 
  -6  10   7       86.20       48.77     10.10 o 
  -5  10   7     3402.09     3014.94     66.84 o 
  -4  10   7      756.84      666.46     21.46 o 
  -3  10   7      408.13      388.81     18.18 o 
  -2  10   7      907.36      997.47     54.93 o 
  -1  10   7      176.61      180.48     19.32 o 
   0  10   7      168.80      170.08     18.11 o 
   1  10   7     1774.77     1443.86     51.03 o 
   2  10   7      142.42       72.65     32.71 o 
   3  10   7      217.23      152.67     24.00 o 
   4  10   7      156.82       91.53     22.24 o 
   5  10   7       46.79       35.98     17.61 o 
   6  10   7      243.92      102.96     20.83 o 
 -13  11   7       61.80       79.26     18.43 o 
 -12  11   7       62.57       31.34     14.16 o 
 -11  11   7       55.82       28.92     12.79 o 
 -10  11   7      229.02      137.26     16.10 o 
  -9  11   7      449.54      422.55     24.24 o 
  -8  11   7      158.07      160.61     18.76 o 
  -7  11   7      204.07      214.83     21.56 o 
  -6  11   7      744.03      623.59     25.44 o 
  -5  11   7       59.17       97.49     12.49 o 
  -4  11   7      829.04      854.67     33.00 o 
  -3  11   7     3024.53     2562.97     79.75 o 
  -2  11   7      136.13      192.95     15.70 o 
  -1  11   7      475.83      484.10     32.73 o 
   0  11   7      220.42      174.51     40.88 o 
   1  11   7       84.31      104.95     20.27 o 
   2  11   7      126.51       73.90     20.13 o 
   3  11   7      686.58      633.85     92.41 o 
   4  11   7      212.01      263.81     37.92 o 
   5  11   7      144.43      222.50     28.39 o 
   6  11   7      142.71      167.74     35.41 o 
 -12  12   7        3.96       17.20     13.44 o 
 -11  12   7      386.85      311.86     23.71 o 
 -10  12   7      262.98      177.76     18.64 o 
  -9  12   7       53.30       20.37     14.61 o 
  -8  12   7      145.96      106.20     18.11 o 
  -7  12   7      210.00      200.26     25.66 o 
  -6  12   7     1156.01     1013.42     34.18 o 
  -5  12   7     4031.10     3686.26     91.07 o 
  -4  12   7      873.47      972.67     36.17 o 
  -3  12   7     2076.93     1937.36     53.00 o 
  -2  12   7     2351.99     2361.85     74.79 o 
  -1  12   7      310.94      359.06     31.33 o 
   0  12   7      795.33      448.52     51.12 o 
   1  12   7      176.79      163.89     30.44 o 
   2  12   7      113.16      126.09     24.47 o 
   3  12   7      840.28      667.25     41.51 o 
   4  12   7      263.36      218.72     27.82 o 
   5  12   7       11.51       28.09     19.21 o 
 -11  13   7        6.97       -2.40     13.25 o 
 -10  13   7       58.94       84.75     19.36 o 
  -9  13   7      442.64      529.98     53.26 o 
  -8  13   7      298.06      345.90     29.49 o 
  -7  13   7       12.19        4.59     10.88 o 
  -6  13   7      368.10      339.59     22.67 o 
  -5  13   7      138.83      121.03     18.11 o 
  -4  13   7       34.97       50.78     13.52 o 
  -2  13   7       72.18       41.12     20.40 o 
  -1  13   7      132.54       80.22     20.12 o 
   0  13   7       42.76       17.28     15.20 o 
   1  13   7      145.48       88.38     21.43 o 
   2  13   7      131.78       72.17     40.88 o 
   3  13   7       15.66        4.27     20.36 o 
   4  13   7        5.99        2.83     23.03 o 
  -9  14   7        0.24       -2.98     15.21 o 
  -8  14   7       87.92       69.69     18.36 o 
  -7  14   7       57.71       58.25     13.80 o 
  -6  14   7       13.65       -4.35     13.30 o 
  -5  14   7      105.34      108.66     17.15 o 
  -4  14   7       99.98      111.87     19.38 o 
  -3  14   7      368.33      432.42     36.21 o 
  -2  14   7      284.75      364.36     35.72 o 
  -1  14   7        7.35       12.18     15.95 o 
   0  14   7       19.42        2.53     25.37 o 
   1  14   7      243.87      258.07     33.33 o 
   2  14   7        0.81       19.83     22.71 o 
  -7  15   7       70.21      111.64     23.10 o 
  -6  15   7      120.11      116.13     19.49 o 
  -5  15   7      106.64       82.40     17.19 o 
  -4  15   7       33.93       11.34     20.20 o 
  -3  15   7       85.42       32.05     20.72 o 
  -2  15   7      121.88      101.59     25.40 o 
  -1  15   7      118.40       79.54     20.71 o 
   0  15   7       26.65       40.17     54.37 o 
 -16   0   8      211.38       58.16     34.49 o 
 -15   0   8       46.18       92.00     21.08 o 
 -14   0   8      678.60      807.34     47.13 o 
 -13   0   8      291.29      346.87     36.71 o 
 -12   0   8      899.20      987.75     31.20 o 
 -11   0   8     1629.83     1575.64     39.01 o 
 -10   0   8     4664.65     5513.83    112.14 o 
  -9   0   8      219.49      182.67     11.57 o 
  -8   0   8      979.19     1459.59     88.38 o 
  -7   0   8     5593.57     6048.87    122.65 o 
  -6   0   8     8572.06     8024.93    159.75 o 
  -5   0   8     1743.08     1402.92     36.91 o 
  -4   0   8    69627.94    75982.26   1464.36 o 
  -3   0   8     1334.77     1309.24     53.19 o 
  -2   0   8     3024.09     3474.87     92.21 o 
  -1   0   8     5079.76     5866.43    150.35 o 
   0   0   8     3770.77     3442.71     92.29 o 
   1   0   8      379.57      346.27     24.02 o 
   2   0   8     4363.15     5210.26    136.73 o 
   3   0   8     1227.20     1316.68     56.30 o 
   5   0   8      146.89      121.22     20.75 o 
   6   0   8      242.56      184.28     24.43 o 
   7   0   8      114.86      163.12     26.79 o 
   8   0   8      652.95      699.73     43.68 o 
 -16   1   8      235.47      235.89     22.39 o 
 -15   1   8      210.55      280.21     27.84 o 
 -14   1   8       66.95       33.78     11.45 o 
 -13   1   8       77.12       59.26     10.74 o 
 -12   1   8       48.84       42.23      7.89 o 
 -11   1   8      243.69      334.63     26.03 o 
 -10   1   8      492.08      520.28     18.27 o 
  -9   1   8      810.35      762.87     16.67 o 
  -8   1   8     1192.24     1183.11     21.09 o 
  -7   1   8     1515.29     1440.05     24.33 o 
  -6   1   8     1144.03     1325.10     23.82 o 
  -5   1   8      623.48      750.12     42.98 o 
  -4   1   8    12864.52    12206.74    176.90 o 
  -3   1   8     2137.14     1902.71     30.70 o 
  -2   1   8     1778.41     1904.99     35.74 o 
  -1   1   8     2248.88     1967.34     36.72 o 
   0   1   8      490.48      602.06     24.25 o 
   1   1   8      276.01      377.43     14.69 o 
   2   1   8      886.02      863.34     28.39 o 
   3   1   8      831.97      858.61     26.51 o 
   4   1   8      155.79      212.41     17.91 o 
   5   1   8      280.40      348.48     21.55 o 
   6   1   8      259.46      265.77     21.32 o 
   7   1   8      114.94      107.45     15.27 o 
   8   1   8      289.78      421.61     27.86 o 
 -16   2   8      148.02      184.73     20.46 o 
 -15   2   8      120.35      152.13     19.48 o 
 -14   2   8      172.98      111.37     39.95 o 
 -13   2   8        3.58        6.79      7.69 o 
 -12   2   8      161.56      162.02     11.09 o 
 -11   2   8      631.57      703.79     20.44 o 
 -10   2   8       55.23       33.38      7.68 o 
  -9   2   8       78.30       61.63      6.13 o 
  -8   2   8        7.34       15.07      4.61 o 
  -7   2   8      561.87      519.63     12.43 o 
  -6   2   8      786.37      786.88     15.60 o 
  -5   2   8     3698.23     3733.23     57.33 o 
  -4   2   8     1729.19     1658.83     27.98 o 
  -3   2   8     2856.95     3072.65     45.22 o 
  -2   2   8      775.80      787.88     18.27 o 
  -1   2   8      345.90      361.90     13.17 o 
   0   2   8        6.12       11.43      5.23 o 
   1   2   8       70.35       61.41      7.07 o 
   2   2   8       61.25       72.16      9.12 o 
   3   2   8      367.93      462.52     22.07 o 
   4   2   8      163.68      150.64     13.76 o 
   5   2   8       12.73       34.71     12.54 o 
   6   2   8      339.31      369.69     23.30 o 
   7   2   8      134.02      149.13     17.79 o 
   8   2   8      214.50      259.56     22.67 o 
 -16   3   8       45.68       16.71     14.92 o 
 -15   3   8      162.19       73.41     15.83 o 
 -14   3   8      122.90      118.55     18.60 o 
 -13   3   8      951.32     1005.44     29.87 o 
 -12   3   8      948.85     1029.96     27.98 o 
 -11   3   8      143.94      170.29     12.19 o 
 -10   3   8        8.20        2.97      5.94 o 
  -9   3   8      409.91      356.71     12.83 o 
  -8   3   8      941.04      843.37     17.65 o 
  -7   3   8      472.32      421.76     11.14 o 
  -6   3   8     5237.60     4845.06     69.51 o 
  -5   3   8     1169.00     1064.18     19.46 o 
  -4   3   8        0.22       35.44      5.83 o 
  -3   3   8      366.11      504.43     13.40 o 
  -2   3   8     1391.12     1870.91     51.54 o 
  -1   3   8      939.17      826.42     21.46 o 
   0   3   8      333.82      453.96     15.70 o 
   1   3   8      158.28      161.43      9.57 o 
   2   3   8       20.61       22.72      8.39 o 
   3   3   8       61.46       96.07     11.96 o 
   4   3   8      252.40      101.58     25.96 o 
   5   3   8      481.85      409.18     24.38 o 
   6   3   8       89.53       68.67     14.74 o 
   7   3   8      426.53      451.32     25.30 o 
   8   3   8      162.17      246.86     22.95 o 
 -16   4   8      123.05      172.91     23.01 o 
 -15   4   8      140.79      220.76     30.38 o 
 -14   4   8      649.82      642.65     34.29 o 
 -13   4   8      671.38      763.35     29.57 o 
 -12   4   8      354.63      606.66     58.29 o 
 -11   4   8     1273.73     1150.11     28.05 o 
 -10   4   8      348.38      351.22     15.62 o 
  -9   4   8      279.83      419.50     17.59 o 
  -8   4   8      526.84      566.01     20.26 o 
  -7   4   8      958.86     1208.13     22.52 o 
  -6   4   8      563.17      755.06     16.71 o 
  -5   4   8     2061.09     1701.32     25.36 o 
  -4   4   8      326.74      374.33      9.13 o 
  -3   4   8     1602.66     1417.18     23.64 o 
  -2   4   8     2120.79     1948.93     41.00 o 
  -1   4   8     1672.75     1717.91     37.40 o 
   0   4   8     1898.26     1728.50     37.95 o 
   1   4   8      994.85      948.02     23.40 o 
   2   4   8      209.39      212.51     11.83 o 
   3   4   8     1810.22     1690.91     42.74 o 
   4   4   8     1360.63     1388.74     37.66 o 
   5   4   8      599.01      738.96     29.32 o 
   6   4   8      271.34      254.82     18.20 o 
   7   4   8       38.23       13.01     11.21 o 
   8   4   8       37.13       51.33     14.08 o 
 -16   5   8      214.50      106.89     22.28 o 
 -15   5   8       54.16       56.69     17.18 o 
 -14   5   8      908.01     1031.46     36.03 o 
 -13   5   8     1172.84     1275.53     35.83 o 
 -12   5   8     3103.21     3011.10     67.64 o 
 -11   5   8      754.29      904.97     25.85 o 
 -10   5   8      502.94      556.38     18.71 o 
  -9   5   8     1072.34      982.64     22.73 o 
  -8   5   8      102.52       99.73      8.51 o 
  -7   5   8     1825.22     1668.94     26.50 o 
  -6   5   8     1940.18     1792.55     26.99 o 
  -5   5   8      734.45      892.49     15.82 o 
  -4   5   8      619.43      522.54     11.79 o 
  -3   5   8     1286.73     1259.49     23.15 o 
  -2   5   8      674.21      876.19     21.11 o 
  -1   5   8      521.23      609.33     34.14 o 
   0   5   8      271.99      308.92     14.97 o 
   1   5   8      350.22      432.43     25.18 o 
   2   5   8     1145.79     1121.82     27.30 o 
   3   5   8      837.35      942.44     29.54 o 
   5   5   8      333.98      110.33     30.38 o 
   6   5   8      245.13       55.81     15.13 o 
   7   5   8       26.65       44.41     12.29 o 
   8   5   8      763.27      925.24     32.44 o 
 -15   6   8      148.72      144.47     21.65 o 
 -14   6   8      527.52      567.80     26.76 o 
 -13   6   8       65.73      109.10     15.31 o 
 -11   6   8      297.87      288.28     20.56 o 
 -10   6   8      107.71       92.19     11.02 o 
  -9   6   8      126.16      111.43     11.62 o 
  -8   6   8       10.97       10.48      7.37 o 
  -7   6   8       10.82       12.89      4.05 o 
  -6   6   8      315.66      315.00     10.91 o 
  -5   6   8      304.36      330.02     10.24 o 
  -4   6   8      387.30      374.24     10.68 o 
  -3   6   8      499.59      494.75     14.29 o 
  -2   6   8      434.81      418.23     14.56 o 
  -1   6   8       33.59       45.80      7.85 o 
   0   6   8        7.56       21.66      8.05 o 
   1   6   8      187.84      194.48     13.49 o 
   2   6   8      342.42      394.22     18.29 o 
   3   6   8      481.81      514.23     21.62 o 
   4   6   8     2681.60     2796.99     72.54 o 
   5   6   8       90.13      177.56     18.20 o 
   6   6   8      905.81      946.00     31.84 o 
   7   6   8      274.45      281.08     20.80 o 
 -15   7   8        8.55       21.95     18.26 o 
 -14   7   8       12.93        6.21     11.87 o 
 -13   7   8      865.82      798.89     31.47 o 
 -12   7   8       16.88       16.41     13.82 o 
 -11   7   8       26.55       43.43     11.98 o 
 -10   7   8       11.94       13.20      9.09 o 
  -9   7   8      244.44      249.22     15.21 o 
  -8   7   8       27.72       68.39      9.98 o 
  -7   7   8      889.34      837.72     21.42 o 
  -6   7   8      806.40      766.99     21.79 o 
  -5   7   8       83.42      108.50      8.66 o 
  -4   7   8      952.25      907.21     18.65 o 
  -3   7   8      313.76      305.92     13.95 o 
  -2   7   8      226.71      253.34     18.25 o 
  -1   7   8     1215.57     1141.71     31.51 o 
   0   7   8       16.15       27.98     10.14 o 
   1   7   8      561.17      516.91     24.12 o 
   2   7   8       45.31       98.10     12.03 o 
   3   7   8       10.54       37.91     14.52 o 
   4   7   8        7.94       14.36     12.32 o 
   5   7   8      848.03      949.54     35.05 o 
   6   7   8       33.25       39.15     13.36 o 
   7   7   8       11.89       14.33     22.78 o 
 -14   8   8       81.21       47.25     13.57 o 
 -13   8   8       27.38       19.67     12.01 o 
 -12   8   8      849.79      821.11     31.34 o 
 -11   8   8      360.82      360.61     26.73 o 
 -10   8   8      109.13      106.96     13.22 o 
  -9   8   8      310.29      277.19     19.17 o 
  -8   8   8      571.97      497.04     19.05 o 
  -7   8   8      221.22      254.43     14.87 o 
  -6   8   8      437.71      515.97     17.06 o 
  -5   8   8      265.38      259.56     13.78 o 
  -4   8   8      665.51      679.30     18.61 o 
  -3   8   8      436.03      455.45     15.50 o 
  -2   8   8     1167.05     1095.20     35.29 o 
  -1   8   8      103.23      128.79     14.05 o 
   0   8   8      197.76      188.38     23.88 o 
   1   8   8      206.33      190.39     16.93 o 
   2   8   8       33.01       46.10     19.21 o 
   3   8   8      427.82      470.21     21.39 o 
   4   8   8      381.54      330.77     30.63 o 
   5   8   8      103.53       82.17     16.19 o 
   6   8   8      283.01      444.54     39.27 o 
   7   8   8      140.89      192.04     49.74 o 
 -14   9   8      201.78      255.13     21.91 o 
 -13   9   8      159.80      140.77     21.40 o 
 -12   9   8       47.54       71.73     14.38 o 
 -11   9   8        7.81       17.58     11.86 o 
 -10   9   8      601.12      605.77     26.54 o 
  -9   9   8      185.58      183.04     16.55 o 
  -8   9   8       61.06       85.26     11.37 o 
  -7   9   8      103.59      143.87     12.31 o 
  -6   9   8       89.18       77.06     11.11 o 
  -5   9   8      346.20      358.92     16.53 o 
  -4   9   8     1006.17      985.35     34.59 o 
  -3   9   8      235.12      283.51     16.70 o 
  -2   9   8      183.49      213.55     15.19 o 
  -1   9   8      148.38      152.57     15.72 o 
   0   9   8       22.69       43.84     11.82 o 
   1   9   8      204.60      222.28     20.09 o 
   2   9   8      265.45      277.00     29.37 o 
   3   9   8       28.37       42.62     13.14 o 
   4   9   8       30.66       26.63     14.99 o 
   5   9   8      345.99      421.15     38.20 o 
   6   9   8       85.87       89.00     23.82 o 
 -13  10   8       66.92       81.65     16.33 o 
 -12  10   8      102.18       75.04     14.89 o 
 -11  10   8      185.03      158.17     17.11 o 
 -10  10   8       93.92      107.20     15.84 o 
  -9  10   8      102.04       94.49     14.53 o 
  -8  10   8       24.51       32.20     10.05 o 
  -7  10   8       11.16       11.47     10.07 o 
  -6  10   8      251.27      305.22     19.09 o 
  -5  10   8      613.43      610.66     25.46 o 
  -4  10   8      315.25      391.28     18.68 o 
  -3  10   8      690.19      620.07     21.82 o 
  -2  10   8      518.18      470.13     22.75 o 
  -1  10   8       21.01       55.32     11.33 o 
   0  10   8       68.55      102.35     13.42 o 
   1  10   8       29.89       35.27     14.53 o 
   2  10   8       83.88       44.63     28.84 o 
   3  10   8      560.05      478.84     30.38 o 
   4  10   8      101.36       84.76     30.72 o 
   5  10   8       31.80       81.59     21.57 o 
 -12  11   8      403.75      413.76     27.19 o 
 -11  11   8       14.66        6.38     12.02 o 
 -10  11   8       25.34       28.91     12.62 o 
  -9  11   8       40.89       46.43     13.49 o 
  -8  11   8      204.49      177.25     16.57 o 
  -7  11   8      270.81      303.15     28.15 o 
  -6  11   8     1814.87     1788.61     56.84 o 
  -5  11   8       17.87       14.67     12.37 o 
  -4  11   8        0.12        8.55     11.38 o 
  -3  11   8        9.24       15.76     16.02 o 
  -1  11   8      635.87      656.12     40.33 o 
   0  11   8      610.53      507.54     37.56 o 
   1  11   8       85.23      102.55     22.80 o 
   2  11   8       89.11      174.41     34.08 o 
   3  11   8       49.00       34.33     29.65 o 
   4  11   8      158.63       80.58     23.65 o 
   5  11   8       73.90       36.77     20.40 o 
 -11  12   8      149.90      120.38     17.74 o 
 -10  12   8       73.03       94.22     16.35 o 
  -9  12   8      135.00      140.28     20.22 o 
  -8  12   8     1204.92     1096.20     37.51 o 
  -7  12   8       71.15       93.18     13.70 o 
  -6  12   8     1891.23     1946.11     62.15 o 
  -5  12   8      274.75      263.16     22.46 o 
  -4  12   8     1187.38     1289.03     45.32 o 
  -3  12   8      152.61      164.24     26.29 o 
  -2  12   8     3273.87     3064.99    111.12 o 
  -1  12   8      129.52      126.94     30.15 o 
   0  12   8      317.39      308.33     30.97 o 
   1  12   8      335.06      353.13     72.63 o 
   2  12   8       92.01       95.06     22.76 o 
   3  12   8       54.59       27.47     18.18 o 
   4  12   8      503.68      566.39     63.62 o 
 -10  13   8       78.93       69.00     17.72 o 
  -9  13   8      359.15      393.97     24.41 o 
  -8  13   8      149.81      199.98     18.99 o 
  -7  13   8      411.03      445.99     30.01 o 
  -6  13   8      189.18      197.53     21.61 o 
  -5  13   8       96.44      149.56     19.19 o 
  -4  13   8       33.03       30.55     18.78 o 
  -3  13   8      121.63       73.05     21.38 o 
  -2  13   8      687.64      603.92     40.25 o 
  -1  13   8      119.25      109.38     21.64 o 
   0  13   8       55.49       19.57     47.84 o 
   1  13   8      107.60      100.01     35.76 o 
   2  13   8      274.29      375.77     37.44 o 
  -9  14   8      318.60      337.02     24.98 o 
  -8  14   8      217.00      277.10     25.96 o 
  -7  14   8       68.30       50.73     28.47 o 
  -6  14   8      345.00      446.92     30.47 o 
  -5  14   8      190.48      230.99     22.43 o 
  -4  14   8      340.49      306.57     34.48 o 
  -3  14   8       51.35       37.53     19.73 o 
  -2  14   8      126.31      135.08     25.09 o 
  -1  14   8      197.07      207.67     30.34 o 
   0  14   8      182.22      213.79     40.08 o 
   1  14   8      236.91      303.77     42.86 o 
  -6  15   8      201.72      215.49     23.54 o 
  -5  15   8       76.64       56.22     22.33 o 
  -4  15   8       87.08      126.53     26.31 o 
  -3  15   8      146.59       99.14     24.32 o 
  -2  15   8      123.72      101.35     23.57 o 
 -16   1   9       13.85       40.51     13.96 o 
 -15   1   9      120.34      124.65     18.19 o 
 -14   1   9       60.07       28.16      7.92 o 
 -13   1   9       47.89       59.97     13.15 o 
 -12   1   9       64.80       22.72      6.77 o 
 -11   1   9      100.07       43.42      6.87 o 
 -10   1   9      977.02      936.40     19.97 o 
  -9   1   9      373.30      345.82     11.57 o 
  -8   1   9      757.55      724.89     15.57 o 
  -7   1   9      982.49      907.08     18.66 o 
  -6   1   9      566.73      545.78     13.71 o 
  -5   1   9     4385.25     4079.88     62.63 o 
  -4   1   9     4504.65     4295.95     65.23 o 
  -3   1   9      853.17      793.93     15.28 o 
  -2   1   9      869.08      822.09     19.22 o 
  -1   1   9     1333.94     1261.94     29.19 o 
   0   1   9      147.20       89.52      9.91 o 
   1   1   9      544.64      529.15     20.72 o 
   2   1   9      374.65      392.28     21.10 o 
   3   1   9      224.36      253.15     19.46 o 
   4   1   9       15.62       12.31     10.47 o 
   5   1   9      211.15      272.06     22.16 o 
   6   1   9      121.89      128.62     17.58 o 
   7   1   9        9.15       -1.04     11.89 o 
 -16   2   9      148.51      178.89     22.88 o 
 -15   2   9      180.55       46.30     13.59 o 
 -14   2   9      350.73      391.95     26.52 o 
 -13   2   9      141.57      156.16     12.38 o 
 -12   2   9       48.09       18.95      5.11 o 
 -11   2   9      239.98      254.57     12.86 o 
 -10   2   9      382.56      341.93     13.89 o 
  -9   2   9      110.09       59.00      6.14 o 
  -8   2   9     1008.81      886.54     18.59 o 
  -7   2   9       90.68       90.79      6.61 o 
  -6   2   9      490.75      479.34     18.34 o 
  -5   2   9       93.84       86.94      6.74 o 
  -4   2   9      316.80      292.76     10.05 o 
  -3   2   9     1246.94     1060.80     20.07 o 
  -2   2   9      149.11      188.92      9.48 o 
  -1   2   9      365.98      351.53     15.00 o 
   0   2   9      399.12      367.43     13.44 o 
   1   2   9      313.72      323.76     17.56 o 
   2   2   9      285.98      266.20     16.82 o 
   3   2   9      151.38      167.69     19.15 o 
   4   2   9      170.80      150.02     17.02 o 
   5   2   9       92.85       35.68     12.08 o 
   6   2   9      657.25      599.09     28.42 o 
   7   2   9       96.87      122.25     17.08 o 
 -16   3   9       88.92      148.07     25.74 o 
 -15   3   9       21.88       63.90     15.84 o 
 -14   3   9      484.96      468.18     20.75 o 
 -13   3   9       20.33       27.62      9.60 o 
 -12   3   9      404.51      382.15     16.47 o 
 -11   3   9      172.43      113.40     10.06 o 
 -10   3   9      130.74      137.18     10.22 o 
  -9   3   9       80.86       86.53     11.05 o 
  -8   3   9      206.91      157.18      8.37 o 
  -7   3   9     1654.62     1443.68     24.93 o 
  -6   3   9      160.09      169.71      8.20 o 
  -5   3   9      703.37      552.60     13.17 o 
  -4   3   9      277.77      248.49      8.26 o 
  -3   3   9       48.29       51.41      5.26 o 
  -2   3   9      439.90      496.80     18.44 o 
  -1   3   9      463.54      396.63     16.12 o 
   0   3   9      197.02      193.52     10.82 o 
   1   3   9       80.29       67.07     10.88 o 
   2   3   9      476.24      452.34     20.05 o 
   3   3   9      564.44      561.24     22.59 o 
   4   3   9        5.95        5.64      6.78 o 
   5   3   9      476.60      524.20     26.49 o 
   6   3   9       35.46       28.95     13.99 o 
   7   3   9       23.51        8.61     15.79 o 
 -16   4   9      237.00      296.39     46.44 o 
 -15   4   9       46.40      115.88     18.02 o 
 -14   4   9       72.90       37.70     12.84 o 
 -13   4   9       76.72       16.67      9.59 o 
 -12   4   9       37.37       40.41      9.88 o 
 -11   4   9       34.73        7.98      7.02 o 
 -10   4   9      307.08      323.74     14.36 o 
  -9   4   9      587.51      562.90     16.65 o 
  -8   4   9      295.88      300.53     12.40 o 
  -7   4   9      159.38      145.15      7.75 o 
  -6   4   9      233.22      227.54     10.55 o 
  -5   4   9       67.68       54.40      5.12 o 
  -4   4   9       17.81        9.85      4.05 o 
  -3   4   9      113.52      108.43      7.27 o 
  -2   4   9      380.03      395.43     15.68 o 
  -1   4   9      188.70      170.37     11.22 o 
   0   4   9      159.85      103.69      9.97 o 
   1   4   9       98.19       56.43     10.47 o 
   2   4   9      105.04       99.82     13.05 o 
   3   4   9       35.34       36.78     14.32 o 
   4   4   9      288.65      304.05     19.88 o 
   5   4   9      264.56      311.04     23.33 o 
   6   4   9       26.37       33.71     13.54 o 
   7   4   9       67.89       28.53     19.43 o 
 -16   5   9      387.33      495.17     34.23 o 
 -15   5   9      116.40       70.59     14.29 o 
 -14   5   9      877.40      846.87     28.99 o 
 -13   5   9      721.49      816.24     28.07 o 
 -12   5   9       70.93       46.05     10.26 o 
 -11   5   9      282.16      181.97     12.89 o 
 -10   5   9      230.36      200.58     12.77 o 
  -9   5   9      350.71      322.99     13.89 o 
  -8   5   9     1235.97     1147.66     24.90 o 
  -7   5   9      106.29      111.24      7.20 o 
  -6   5   9      147.90      124.21      7.10 o 
  -5   5   9      320.36      329.23      9.61 o 
  -4   5   9      509.14      447.87     11.82 o 
  -3   5   9       40.32       40.94      5.39 o 
  -2   5   9       67.00       73.68      9.31 o 
  -1   5   9     1191.37     1068.85     27.61 o 
   0   5   9      169.74       99.44     10.26 o 
   1   5   9      438.67      384.37     17.18 o 
   2   5   9      817.36      808.32     33.48 o 
   3   5   9      268.90      356.98     21.03 o 
   4   5   9      222.97      187.74     17.57 o 
   5   5   9     1551.17     1555.65     43.27 o 
   6   5   9      294.52      317.58     21.85 o 
   7   5   9      205.13      123.41     17.93 o 
 -15   6   9      100.35      109.34     16.30 o 
 -14   6   9      548.63      522.29     33.20 o 
 -13   6   9      480.07      479.74     22.04 o 
 -12   6   9      622.59      727.31     64.32 o 
 -11   6   9      111.95       69.39      8.89 o 
 -10   6   9      558.11      480.87     16.51 o 
  -9   6   9      507.18      523.35     21.04 o 
  -8   6   9      987.47      932.12     20.57 o 
  -7   6   9      549.32      603.18     15.75 o 
  -6   6   9      558.53      602.44     13.74 o 
  -5   6   9      340.54      318.08     13.76 o 
  -4   6   9      232.56      222.04     10.63 o 
  -3   6   9     1589.22     1315.21     28.64 o 
  -2   6   9     2104.01     1856.71     41.38 o 
  -1   6   9      889.45      922.40     25.84 o 
   0   6   9      798.50      824.30     24.53 o 
   1   6   9      173.52      101.43     16.39 o 
   2   6   9      429.80      439.54     21.30 o 
   3   6   9     2063.42     2065.75     51.27 o 
   4   6   9     1087.41     1014.52     33.01 o 
   5   6   9     1693.92     1721.50     46.76 o 
   6   6   9      188.99      254.84     22.03 o 
 -15   7   9      152.84      167.28     18.60 o 
 -14   7   9       31.61       27.32     11.25 o 
 -13   7   9      391.02      407.03     37.99 o 
 -12   7   9     2881.76     2814.50     72.12 o 
 -11   7   9      624.77      578.64     25.37 o 
 -10   7   9      150.25      150.51     12.30 o 
  -9   7   9      111.10       77.00      9.63 o 
  -8   7   9       33.04       19.31      7.26 o 
  -7   7   9       56.53       39.96      7.45 o 
  -6   7   9     1467.77     1267.11     24.88 o 
  -5   7   9       37.29       31.05      6.63 o 
  -4   7   9      130.23      138.17     11.03 o 
  -3   7   9      452.39      505.22     18.61 o 
  -2   7   9       15.26       12.14      8.77 o 
  -1   7   9       70.53       66.69     12.20 o 
   0   7   9      357.62      380.08     19.58 o 
   1   7   9      311.02      280.84     17.50 o 
   2   7   9      732.60      669.09     25.46 o 
   3   7   9      993.51     1025.95    105.12 o 
   4   7   9      560.35      596.72     25.40 o 
   5   7   9       83.00       91.54     14.82 o 
   6   7   9       47.37       24.50     12.85 o 
 -14   8   9       61.67       65.86     14.40 o 
 -13   8   9      281.49      243.95     26.63 o 
 -12   8   9       54.40       58.49     13.98 o 
 -11   8   9      214.65      162.24     15.99 o 
 -10   8   9      701.82      631.77     21.50 o 
  -9   8   9       82.62       94.92     11.19 o 
  -8   8   9       30.23       15.64      8.52 o 
  -7   8   9      211.11      189.92     16.14 o 
  -6   8   9      414.01      367.24     16.47 o 
  -5   8   9      117.91      116.84      9.71 o 
  -4   8   9      110.03      111.73     10.43 o 
  -3   8   9      249.07      266.57     16.13 o 
  -2   8   9      540.40      490.81     20.38 o 
  -1   8   9       35.90       36.59     10.44 o 
   0   8   9       27.38       41.52     10.28 o 
   1   8   9      257.99      229.54     31.79 o 
   2   8   9      478.60      422.86     24.45 o 
   3   8   9       32.41       23.96     13.83 o 
   4   8   9      432.55      426.65     25.64 o 
   5   8   9       41.60       41.72     14.81 o 
 -14   9   9       48.87       28.10     13.23 o 
 -13   9   9      187.51      174.29     26.82 o 
 -12   9   9      385.20      387.48     24.50 o 
 -11   9   9      110.78       98.48     15.09 o 
 -10   9   9      419.28      407.75     20.96 o 
  -9   9   9      351.02      315.45     19.31 o 
  -8   9   9       14.43        8.98      9.42 o 
  -7   9   9       51.91       41.73     16.92 o 
  -6   9   9      155.35      119.99     17.37 o 
  -5   9   9      668.00      775.36     27.96 o 
  -4   9   9     2507.32     2294.49     48.05 o 
  -3   9   9      306.06      364.37     19.34 o 
  -2   9   9       44.13       47.89     10.37 o 
  -1   9   9       14.91       24.78     11.08 o 
   0   9   9      371.83      371.24     22.35 o 
   1   9   9      201.87      161.07     20.73 o 
   2   9   9      374.82      335.52     28.08 o 
   3   9   9      194.58      170.91     18.69 o 
   4   9   9      282.40      257.15     22.43 o 
   5   9   9      184.86      204.05     31.44 o 
 -13  10   9      119.78       34.73     13.52 o 
 -12  10   9      327.61      333.22     23.98 o 
 -11  10   9      107.07      110.75     16.71 o 
 -10  10   9      514.79      472.87     29.58 o 
  -9  10   9      561.34      500.04     21.47 o 
  -8  10   9     1078.51     1005.60     30.18 o 
  -7  10   9      379.66      358.19     20.94 o 
  -6  10   9      676.78      613.86     29.30 o 
  -5  10   9      853.27      753.08     68.14 o 
  -4  10   9      705.26      589.71     22.09 o 
  -3  10   9      261.57      337.52     29.61 o 
  -2  10   9     1141.76      936.91     33.76 o 
  -1  10   9      326.59      324.68     32.57 o 
   0  10   9      260.88      228.82     28.25 o 
   1  10   9      142.57      132.58     41.78 o 
   2  10   9       35.53       47.91     21.58 o 
   3  10   9      183.22      144.06     19.72 o 
   4  10   9      406.60      399.95     37.87 o 
 -12  11   9      284.37      315.19     24.23 o 
 -11  11   9      348.59      207.85     19.98 o 
 -10  11   9      284.04      357.14     22.74 o 
  -9  11   9      255.62      209.93     15.88 o 
  -8  11   9       55.38       68.94     13.28 o 
  -7  11   9       98.88       87.40     16.50 o 
  -6  11   9      390.21      363.63     25.29 o 
  -5  11   9      466.51      489.14     38.77 o 
  -3  11   9      253.14      283.84     19.69 o 
  -2  11   9       97.90       98.09     16.99 o 
  -1  11   9       88.44      124.96     19.22 o 
   0  11   9      611.26      587.67     39.82 o 
   1  11   9       78.40       43.04     19.06 o 
   2  11   9     1102.09     1034.78     53.25 o 
   3  11   9       76.10       25.88     42.47 o 
 -11  12   9      279.15      275.74     19.81 o 
 -10  12   9      627.28      549.99     23.84 o 
  -9  12   9       14.62       31.29     12.65 o 
  -8  12   9      309.70      256.94     23.82 o 
  -7  12   9      217.95      273.93     24.25 o 
  -6  12   9       46.87       23.28     13.79 o 
  -5  12   9      929.58      901.43     37.88 o 
  -4  12   9     1140.13     1049.42     53.61 o 
  -3  12   9      123.07      115.34     30.17 o 
  -2  12   9      116.70      105.82     23.81 o 
  -1  12   9      303.52      249.71     30.45 o 
   0  12   9       12.06       -8.74     34.12 o 
   1  12   9      166.12       67.01     28.79 o 
   2  12   9      100.12       69.56     21.92 o 
 -10  13   9       91.76       62.61     14.54 o 
  -9  13   9       79.14       31.41     17.35 o 
  -8  13   9      354.22      330.65     42.07 o 
  -7  13   9      322.70      259.19     24.40 o 
  -6  13   9      260.61      284.75     32.17 o 
  -5  13   9     1092.00      980.73     40.28 o 
  -4  13   9      291.68      317.96     33.54 o 
  -3  13   9      461.57      465.71     38.22 o 
  -1  13   9     1349.73     1099.72     55.91 o 
   0  13   9       90.96       72.71     47.87 o 
   1  13   9      350.28      398.24     37.02 o 
  -8  14   9      303.68      344.37     28.80 o 
  -7  14   9      243.86      176.05     21.86 o 
  -6  14   9      155.31      183.44     21.93 o 
  -5  14   9      266.01      218.78     31.50 o 
  -4  14   9       73.10       50.89     22.72 o 
  -3  14   9      203.37      184.87     29.42 o 
  -2  14   9      440.93      428.52     40.84 o 
  -1  14   9       92.98       18.55     62.02 o 
 -16   0  10      101.98       56.10     36.04 o 
 -15   0  10       80.36       20.51     10.09 o 
 -14   0  10      349.96      372.62     27.33 o 
 -13   0  10     1345.40     1302.26     46.06 o 
 -12   0  10       56.24       34.94     12.50 o 
 -11   0  10     3567.56     3541.32     76.58 o 
 -10   0  10      203.55       97.73     32.29 o 
  -9   0  10      104.27      146.37     13.44 o 
  -8   0  10      239.33      210.37     18.73 o 
  -7   0  10     2452.61     2433.39     54.56 o 
  -6   0  10       90.82      108.99     10.25 o 
  -5   0  10      709.14      629.84     20.30 o 
  -4   0  10      172.25      194.43     11.41 o 
  -3   0  10     1058.84     1424.30     44.22 o 
  -2   0  10      507.47      517.03     25.62 o 
  -1   0  10      238.36      260.01     19.84 o 
   0   0  10      763.90      785.50     87.82 o 
   2   0  10       86.77       80.95     19.99 o 
   3   0  10      643.40      711.34     40.77 o 
   4   0  10      100.50       39.81     18.06 o 
   5   0  10      231.65      238.42     31.29 o 
   6   0  10      354.56      441.52     41.40 o 
 -16   1  10        7.50       12.28      9.31 o 
 -15   1  10      116.40       72.64     10.79 o 
 -14   1  10       38.77       32.67      8.51 o 
 -13   1  10       51.26       45.39      9.84 o 
 -12   1  10       16.34        8.97      7.24 o 
 -11   1  10       55.47       65.47      8.85 o 
 -10   1  10      252.99      231.46     11.03 o 
  -9   1  10     1046.68      927.55     20.99 o 
  -8   1  10      233.07      230.71     10.19 o 
  -7   1  10     1356.81     1397.11     26.06 o 
  -6   1  10      115.25      103.13      7.34 o 
  -5   1  10       10.92       37.85      6.26 o 
  -4   1  10      409.66      360.17     11.62 o 
  -3   1  10     2362.98     2186.06     41.63 o 
  -2   1  10      467.80      458.12     17.12 o 
  -1   1  10      690.56      692.03     23.48 o 
   0   1  10      181.25      227.26     17.04 o 
   1   1  10      210.00      251.42     19.43 o 
   2   1  10       43.23       60.88     15.21 o 
   3   1  10      188.13      231.64     19.89 o 
   4   1  10      118.46      176.31     19.05 o 
   5   1  10      412.40      470.74     27.12 o 
   6   1  10       20.35        2.09     13.11 o 
 -16   2  10       39.69       54.33     13.15 o 
 -15   2  10      232.04      257.51     23.67 o 
 -14   2  10       37.85       18.68      9.52 o 
 -13   2  10      175.54      227.03     14.50 o 
 -12   2  10      139.11      145.84     11.59 o 
 -11   2  10      172.49      158.07     11.01 o 
 -10   2  10      316.12      356.49     14.41 o 
  -9   2  10      445.57      452.04     13.62 o 
  -8   2  10       46.41       52.09      7.41 o 
  -7   2  10      334.90      310.28     13.10 o 
  -6   2  10      143.76      115.70      7.69 o 
  -5   2  10      166.48      146.48      9.27 o 
  -4   2  10      468.31      407.46     11.73 o 
  -3   2  10       91.63      127.71      9.05 o 
  -2   2  10       12.48        2.33      6.36 o 
  -1   2  10      433.93      476.80     22.15 o 
   0   2  10      356.36      435.54     19.95 o 
   1   2  10      362.31      356.52     19.88 o 
   2   2  10      171.07      191.03     17.79 o 
   3   2  10      120.31      130.70     32.08 o 
   4   2  10       63.63       76.44     15.24 o 
   5   2  10      177.40      147.28     18.66 o 
   6   2  10       69.02       75.32     16.45 o 
 -16   3  10       24.30       35.71     10.45 o 
 -15   3  10     1632.90     1704.89     44.52 o 
 -14   3  10        6.38       34.79      9.61 o 
 -13   3  10      465.68      539.39     21.59 o 
 -12   3  10       97.99       59.90      9.28 o 
 -11   3  10      481.11      442.80     15.99 o 
 -10   3  10       14.43       16.15      7.59 o 
  -9   3  10     1393.95     1206.37     26.10 o 
  -8   3  10      137.14      140.20      8.91 o 
  -7   3  10      352.89      363.57     12.45 o 
  -6   3  10      234.28      212.06      9.92 o 
  -5   3  10       66.84      128.67      7.10 o 
  -4   3  10       91.47       97.98      6.11 o 
  -3   3  10      263.74      317.81     14.87 o 
  -2   3  10       90.51       83.16      9.13 o 
  -1   3  10      466.94      523.73     26.51 o 
   0   3  10        3.78       14.93      9.77 o 
   1   3  10      148.78      171.27     14.39 o 
   2   3  10      316.35      372.71     21.11 o 
   3   3  10      191.02       99.37     14.63 o 
   4   3  10       24.38       28.54     12.63 o 
   5   3  10      701.51      670.68     44.58 o 
   6   3  10       54.94       80.91     16.87 o 
 -16   4  10      103.30      171.02     15.83 o 
 -15   4  10      424.42      593.72     22.35 o 
 -14   4  10        4.71       36.84      9.54 o 
 -13   4  10      371.19      377.21     18.71 o 
 -12   4  10        2.90        6.73      7.05 o 
 -11   4  10     1597.19     1567.21     32.39 o 
 -10   4  10       93.76      115.66      9.54 o 
  -9   4  10      418.66      699.79     19.21 o 
  -8   4  10       91.17      106.74      8.34 o 
  -7   4  10      392.45      396.98     11.96 o 
  -6   4  10      293.65      269.35     10.67 o 
  -5   4  10     1062.32      930.92     17.60 o 
  -4   4  10       87.81      101.46      8.58 o 
  -3   4  10     1190.80     1082.12     27.70 o 
  -2   4  10       33.29       49.46      8.77 o 
  -1   4  10     1492.28     1344.69     39.74 o 
   0   4  10      310.86      346.01     18.98 o 
   1   4  10     1210.73     1111.02     36.14 o 
   2   4  10        0.90       -3.25      9.62 o 
   3   4  10      401.69      409.75     21.81 o 
   4   4  10        2.26       -5.62     12.55 o 
   5   4  10      801.24      872.37     39.89 o 
   6   4  10       28.86        3.31     12.98 o 
 -15   5  10     1365.23     1367.22     35.26 o 
 -14   5  10       23.26       21.59      9.86 o 
 -13   5  10      195.54      282.53     16.89 o 
 -12   5  10      269.94      278.36     16.45 o 
 -11   5  10       64.36      100.63     11.25 o 
 -10   5  10      481.51      468.10     16.43 o 
  -9   5  10     1848.12     1695.85     33.80 o 
  -8   5  10      100.14      127.43      9.52 o 
  -7   5  10      260.43      301.85     10.55 o 
  -6   5  10      272.08      260.08      9.57 o 
  -5   5  10       36.46      112.86      7.53 o 
  -4   5  10       89.80       91.10      9.10 o 
  -3   5  10      190.91      228.53     13.61 o 
  -2   5  10       35.60       35.78      8.83 o 
  -1   5  10     1673.34     1764.41     43.73 o 
   0   5  10      284.76      307.96     20.29 o 
   1   5  10       29.60       56.28     11.41 o 
   2   5  10       71.38       22.50     10.51 o 
   3   5  10       63.29      154.03     22.69 o 
   4   5  10       20.52       26.23     11.95 o 
   5   5  10     1118.55     1186.72     41.76 o 
   6   5  10       19.71       18.67     14.33 o 
 -15   6  10     1211.80     1431.37     41.40 o 
 -14   6  10      632.01      686.14     44.27 o 
 -13   6  10      375.80      515.78     20.47 o 
 -12   6  10      852.44      974.04     27.51 o 
 -11   6  10       21.07       22.39      8.29 o 
 -10   6  10      615.36      693.16     25.05 o 
  -9   6  10      908.29     1032.89     24.41 o 
  -8   6  10      382.28      442.74     19.45 o 
  -7   6  10      492.31      539.51     14.65 o 
  -6   6  10      672.82      736.53     21.24 o 
  -5   6  10        9.85       18.33      8.61 o 
  -4   6  10     1301.42     1257.11     30.38 o 
  -3   6  10     1195.27     1101.94     28.78 o 
  -2   6  10      731.79      736.31     23.00 o 
  -1   6  10      965.12     1089.06     31.76 o 
   0   6  10     1013.25     1008.08     34.25 o 
   1   6  10       62.92       79.91     13.21 o 
   2   6  10     1621.69     1591.49     43.11 o 
   3   6  10      502.28      568.43     25.31 o 
   4   6  10     1512.67     1603.60     44.56 o 
   5   6  10      788.55      901.39     32.35 o 
 -15   7  10       53.20       75.53     13.88 o 
 -14   7  10       37.46       53.03     12.01 o 
 -13   7  10     1036.37     1052.39     29.82 o 
 -12   7  10       70.43      108.81     12.35 o 
 -11   7  10      247.13      332.60     23.99 o 
 -10   7  10      194.69      196.52     13.15 o 
  -9   7  10      250.79      281.91     15.03 o 
  -8   7  10       88.76       64.78      8.12 o 
  -7   7  10     2006.49     1880.07     33.98 o 
  -6   7  10      188.32      226.67     14.27 o 
  -5   7  10       35.45       49.37      9.63 o 
  -4   7  10      549.53      486.56     17.86 o 
  -3   7  10      578.30      674.70     33.49 o 
  -2   7  10      292.40      306.44     19.13 o 
  -1   7  10       68.64       64.19     10.46 o 
   0   7  10       51.50       10.84     12.22 o 
   1   7  10      358.61      416.52     22.58 o 
   2   7  10       19.04       57.38     15.08 o 
   3   7  10      283.81      135.61     35.42 o 
   4   7  10       51.37       61.87     13.82 o 
   5   7  10       22.07       26.47     13.04 o 
 -14   8  10      246.64      279.48     20.37 o 
 -13   8  10      195.87      184.67     15.32 o 
 -12   8  10      102.49      124.26     13.04 o 
 -11   8  10     2890.37     2931.19     60.53 o 
 -10   8  10      222.79      300.83     16.05 o 
  -9   8  10       18.74       62.73      9.37 o 
  -8   8  10      279.01      266.99     13.42 o 
  -7   8  10      688.25      705.84     22.58 o 
  -6   8  10      157.87      211.96     15.07 o 
  -5   8  10     1797.58     1710.04     38.36 o 
  -4   8  10      343.37      383.70     18.29 o 
  -3   8  10      529.67      629.76     23.05 o 
  -2   8  10      207.27      207.23     18.18 o 
  -1   8  10       25.44       53.34     17.06 o 
   0   8  10       90.79       84.03     14.62 o 
   1   8  10     1134.55     1107.85     38.67 o 
   2   8  10       35.36       19.65     16.69 o 
   3   8  10      125.70      205.25     18.87 o 
   4   8  10       71.08       45.26     16.92 o 
 -13   9  10      278.55      371.32     28.92 o 
 -12   9  10      155.86      212.41     17.99 o 
 -11   9  10       22.67       39.13     11.17 o 
 -10   9  10       62.33       51.35     11.68 o 
  -9   9  10      347.61      256.05     15.47 o 
  -8   9  10      576.80      589.06     20.46 o 
  -7   9  10     1710.69     1609.35     62.22 o 
  -6   9  10      443.68      478.78     24.11 o 
  -5   9  10      246.55      365.12     18.93 o 
  -4   9  10      156.65      224.96     26.05 o 
  -3   9  10     1615.21     1464.78     39.31 o 
  -2   9  10      356.70      466.65     23.04 o 
  -1   9  10      665.69      744.22     30.78 o 
   0   9  10      142.05      195.69     19.19 o 
   1   9  10       72.27      114.57     22.57 o 
   2   9  10       45.98       28.68     13.55 o 
   3   9  10      444.22      451.89     23.88 o 
   4   9  10      375.26      414.94     25.44 o 
 -13  10  10       24.81       22.41     11.94 o 
 -12  10  10       53.29       61.70     13.00 o 
 -11  10  10       30.25       48.42     11.45 o 
 -10  10  10       39.80       42.32     11.19 o 
  -9  10  10      236.96      278.77     18.59 o 
  -8  10  10       10.82       26.59     13.68 o 
  -7  10  10       73.22       78.56     35.64 o 
  -6  10  10     1282.94     1083.19     70.12 o 
  -5  10  10       52.79       58.18     14.44 o 
  -4  10  10      430.63      507.08     38.89 o 
  -3  10  10       99.13      153.40     16.41 o 
  -2  10  10       20.40       39.19     16.58 o 
  -1  10  10       69.34       64.31     14.28 o 
   0  10  10      131.52      153.20     18.17 o 
   1  10  10       60.91       59.10     15.47 o 
   2  10  10       56.71       56.10     13.55 o 
   3  10  10       44.38       34.93     14.50 o 
 -12  11  10       63.47       79.52     20.68 o 
 -11  11  10      931.27      863.09     29.46 o 
 -10  11  10      496.45      477.47     22.96 o 
  -9  11  10      260.80      279.56     26.42 o 
  -8  11  10        2.45       14.90     13.76 o 
  -7  11  10      622.79      627.42     32.04 o 
  -6  11  10      226.59      224.30     25.12 o 
  -5  11  10      894.44      892.82    104.05 o 
  -4  11  10      580.61      539.81     38.43 o 
  -3  11  10      172.19      194.78     21.28 o 
  -2  11  10        4.82       21.75     12.01 o 
  -1  11  10      140.76      166.96     18.09 o 
   0  11  10      150.01      124.93     16.46 o 
   1  11  10      360.65      279.46     38.12 o 
   2  11  10       21.47       33.27     17.11 o 
 -10  12  10      190.26      227.06     23.58 o 
  -9  12  10       80.96      182.46     21.36 o 
  -8  12  10       93.62       71.93     16.24 o 
  -7  12  10      301.11      371.98     28.06 o 
  -6  12  10      130.45      145.87     19.90 o 
  -5  12  10     1478.37     1223.75    225.60 o 
  -4  12  10       98.49      110.23     22.86 o 
  -3  12  10       87.29       98.24     29.75 o 
  -2  12  10      348.06      342.70     28.35 o 
  -1  12  10      308.23      410.99     30.73 o 
   0  12  10       56.77       -3.97     18.79 o 
   1  12  10     1026.45      963.79    121.57 o 
  -9  13  10      789.65      680.42     34.21 o 
  -8  13  10        3.08       26.99     15.77 o 
  -7  13  10      772.33      942.62     63.87 o 
  -6  13  10      509.97      665.20     33.81 o 
  -5  13  10      428.46      516.30     42.03 o 
  -4  13  10      293.69      166.12     43.56 o 
  -3  13  10     2277.63     2080.33    233.13 o 
  -2  13  10        3.90        5.25     18.85 o 
  -1  13  10      255.84      191.01     70.16 o 
 -16   1  11      260.53      335.43     22.78 o 
 -15   1  11       29.26       66.54     15.56 o 
 -14   1  11      104.19       76.32     12.81 o 
 -13   1  11      201.44      109.44     13.21 o 
 -12   1  11       86.81      105.77     10.65 o 
 -11   1  11      566.35      555.96     18.30 o 
 -10   1  11      827.32      753.65     19.36 o 
  -9   1  11      100.66       97.40      9.21 o 
  -8   1  11      142.81      132.46      9.97 o 
  -7   1  11     1032.40     1036.15     21.70 o 
  -6   1  11       53.18       58.44      7.10 o 
  -5   1  11      133.38      122.11      8.29 o 
  -4   1  11     2073.02     1825.21     43.07 o 
  -3   1  11       46.45       47.50     11.44 o 
  -2   1  11       52.37       48.62     10.94 o 
  -1   1  11      287.27      284.08     41.26 o 
   0   1  11      496.71      534.24     28.66 o 
   1   1  11       28.69       -2.50     11.10 o 
   2   1  11      562.58      498.52     29.97 o 
   3   1  11       41.69       21.72     13.26 o 
   4   1  11       14.41        4.39     13.45 o 
   5   1  11       71.85       25.50     13.96 o 
 -16   2  11      236.01      380.19     22.51 o 
 -15   2  11       79.21       40.61      8.93 o 
 -14   2  11      550.77      585.79     23.88 o 
 -13   2  11      227.14      322.60     17.70 o 
 -12   2  11       20.57        2.51      8.18 o 
 -11   2  11      406.96      367.52     15.28 o 
 -10   2  11      134.33      113.56     10.18 o 
  -9   2  11      785.97      824.98     31.44 o 
  -8   2  11     2060.36     1970.30     36.54 o 
  -7   2  11      917.74      801.42     18.74 o 
  -6   2  11      132.65      127.28      8.35 o 
  -5   2  11      485.34      451.60     13.82 o 
  -4   2  11      255.38      276.69     30.40 o 
  -3   2  11     1046.78     1125.42     35.26 o 
  -2   2  11     2768.19     2624.63     59.58 o 
  -1   2  11      338.42      367.56     21.93 o 
   0   2  11      516.09      418.71     22.61 o 
   1   2  11       70.16       78.74     14.39 o 
   2   2  11       85.26       57.00     13.80 o 
   3   2  11      352.25      290.59     26.35 o 
   4   2  11      304.31      402.08     28.14 o 
   5   2  11       62.95       28.98     14.19 o 
 -16   3  11       31.26       29.73     15.50 o 
 -15   3  11      127.19      158.76     16.01 o 
 -14   3  11      590.20      582.56     23.41 o 
 -13   3  11       86.39       66.85     10.93 o 
 -12   3  11      646.09      681.07     22.09 o 
 -11   3  11      164.94      198.14     12.48 o 
 -10   3  11      284.42      253.31     13.33 o 
  -9   3  11      873.41      772.21     20.55 o 
  -8   3  11      550.83      528.61     18.50 o 
  -7   3  11     1715.18     1564.22     30.45 o 
  -6   3  11      320.96      316.01     11.53 o 
  -5   3  11       90.44       95.85      8.80 o 
  -4   3  11     1371.29     1361.85     35.71 o 
  -3   3  11      944.59      867.84     34.02 o 
  -2   3  11      237.90      182.47     21.86 o 
  -1   3  11      333.63      351.92     19.82 o 
   0   3  11       49.93       38.16     12.55 o 
   1   3  11      270.63      213.57     17.90 o 
   2   3  11      278.24      312.78     23.74 o 
   3   3  11      949.92      888.67     34.64 o 
   4   3  11       76.17       51.55     25.28 o 
   5   3  11        8.28      -11.51     13.26 o 
 -15   4  11       11.57       33.82     12.68 o 
 -14   4  11      313.07      343.09     19.45 o 
 -13   4  11      271.84      248.38     15.82 o 
 -12   4  11      156.58      161.61     13.42 o 
 -11   4  11       40.33       47.26      8.97 o 
 -10   4  11       50.47       19.39      7.75 o 
  -9   4  11      201.09      132.32      9.78 o 
  -8   4  11       30.27       25.88      7.20 o 
  -7   4  11        6.28       -1.62      6.32 o 
  -6   4  11      390.64      364.97     13.05 o 
  -5   4  11      250.80      244.95     12.91 o 
  -4   4  11       12.52       20.29     10.41 o 
  -3   4  11       30.47       23.06     13.85 o 
  -2   4  11      770.37      669.11     27.01 o 
  -1   4  11      149.78      124.62     18.89 o 
   0   4  11       34.60       45.02     13.23 o 
   1   4  11      155.83      151.45     15.65 o 
   2   4  11      377.46      371.93     21.72 o 
   3   4  11      111.05       70.96     16.03 o 
   4   4  11        4.70        0.67     13.75 o 
   5   4  11      419.51      390.29     32.03 o 
 -15   5  11      127.93      200.89     15.76 o 
 -14   5  11      322.76      328.15     18.94 o 
 -13   5  11      219.55      104.39     18.78 o 
 -12   5  11      590.91      577.14     20.67 o 
 -11   5  11      222.26      245.47     14.32 o 
 -10   5  11       95.47       68.36      8.82 o 
  -9   5  11      802.88      716.14     18.56 o 
  -8   5  11       34.29       29.31      7.77 o 
  -7   5  11      133.13      136.67      8.77 o 
  -6   5  11      193.43      219.30     12.94 o 
  -5   5  11       54.23       73.45     13.75 o 
  -4   5  11      375.34      366.63     18.85 o 
  -3   5  11       11.36       11.65     11.23 o 
  -2   5  11      397.75      404.12     31.07 o 
  -1   5  11      239.63      258.76     19.71 o 
   0   5  11      262.38      269.26     18.71 o 
   1   5  11      157.09       52.90     13.21 o 
   2   5  11      774.31      754.93     30.82 o 
   3   5  11      380.05      398.81     23.91 o 
   4   5  11       70.94       98.31     16.76 o 
 -15   6  11      211.76      148.15     14.31 o 
 -14   6  11       38.18       35.63     10.51 o 
 -13   6  11      176.18      217.00     15.77 o 
 -12   6  11       28.57       39.90      9.52 o 
 -11   6  11      233.91      284.58     15.93 o 
 -10   6  11      167.47      154.60     11.65 o 
  -9   6  11      511.15      544.87     37.90 o 
  -8   6  11       95.21      121.29      9.56 o 
  -7   6  11      574.97      506.88     17.51 o 
  -6   6  11      351.28      361.61     19.57 o 
  -5   6  11      863.95      868.57     24.61 o 
  -4   6  11      592.19      524.43     21.52 o 
  -3   6  11      133.25      161.16     20.02 o 
  -2   6  11     1951.28     1863.89     53.16 o 
  -1   6  11      152.98      154.89     16.37 o 
   0   6  11      185.12      207.82     16.76 o 
   1   6  11       66.79       60.53     13.38 o 
   2   6  11      141.27      108.16     21.46 o 
   3   6  11      136.36      175.56     18.18 o 
   4   6  11      555.66      610.51     30.12 o 
 -14   7  11     1612.92     1568.50     39.21 o 
 -13   7  11       27.84       37.03     10.28 o 
 -12   7  11      246.30      223.85     15.46 o 
 -11   7  11     1159.38     1177.63     33.77 o 
 -10   7  11      872.90      856.65     23.69 o 
  -9   7  11      221.81      178.24     12.05 o 
  -8   7  11      996.91      882.66     23.38 o 
  -7   7  11        7.90        6.92      8.57 o 
  -6   7  11       34.35       38.00     10.06 o 
  -5   7  11      118.38      124.84     11.58 o 
  -4   7  11        4.59       27.77     14.16 o 
  -3   7  11      290.07      396.40     41.82 o 
  -2   7  11      659.42      650.62     31.36 o 
  -1   7  11      296.93      289.25     41.34 o 
   0   7  11     1734.10     1549.93     47.49 o 
   1   7  11      214.01      231.50     19.01 o 
   2   7  11       72.53       74.75     15.37 o 
   3   7  11      918.66      919.34     36.72 o 
 -14   8  11       94.03       89.32     15.86 o 
 -13   8  11       65.39       49.27     10.90 o 
 -12   8  11        7.34        8.11      9.70 o 
 -11   8  11       44.19       49.99     10.99 o 
 -10   8  11       19.39       25.07      6.54 o 
  -9   8  11      406.53      393.56     17.69 o 
  -8   8  11       29.79       35.72     12.13 o 
  -7   8  11       11.24       -0.90     11.28 o 
  -6   8  11       24.48       42.59     21.69 o 
  -5   8  11       87.89      100.84     13.94 o 
  -4   8  11        8.87       13.81     11.30 o 
  -3   8  11       30.74       45.13     11.61 o 
  -2   8  11      107.39       72.74     13.75 o 
  -1   8  11       47.94       66.17     27.80 o 
   0   8  11       22.27       31.63     13.64 o 
   1   8  11        8.06      -16.42     11.51 o 
   2   8  11      212.71      261.23     20.86 o 
   3   8  11      196.51      187.41     19.34 o 
 -13   9  11       60.33       23.66     10.21 o 
 -12   9  11       69.44       62.22     11.42 o 
 -11   9  11      226.68      149.15     13.45 o 
 -10   9  11        6.09       14.45      9.53 o 
  -9   9  11       41.14       50.04     14.87 o 
  -8   9  11      272.49      304.51     24.72 o 
  -7   9  11       86.32      106.91     17.01 o 
  -6   9  11      464.30      489.98     27.58 o 
  -5   9  11      122.00      209.03     29.56 o 
  -4   9  11      106.22      125.66     16.26 o 
  -3   9  11       77.41       53.86     13.29 o 
  -2   9  11       84.23       69.36     14.17 o 
  -1   9  11        2.05        4.20     12.50 o 
   0   9  11      477.90      484.55     25.79 o 
   1   9  11      100.65      112.77     15.91 o 
   2   9  11      226.05      204.59     21.57 o 
 -12  10  11        0.81        8.16      9.73 o 
 -11  10  11        2.86       20.37      9.66 o 
 -10  10  11      220.69      266.80     25.68 o 
  -9  10  11      683.63      609.87     27.34 o 
  -8  10  11      624.64      606.49     48.91 o 
  -7  10  11      230.21      235.83     22.99 o 
  -6  10  11      702.88      596.84     30.86 o 
  -5  10  11      188.84      172.46     26.54 o 
  -4  10  11       61.50       59.78     15.76 o 
  -3  10  11      197.51      190.83     17.82 o 
  -2  10  11     1006.76      937.95     34.67 o 
  -1  10  11       97.25      100.69     16.31 o 
   0  10  11       10.26       11.82     14.12 o 
   1  10  11        2.66      -10.16     11.68 o 
 -11  11  11      152.51       72.57     12.67 o 
 -10  11  11       85.51       95.94     16.01 o 
  -9  11  11      152.99      210.85     23.07 o 
  -8  11  11      191.85      156.03     20.08 o 
  -7  11  11      143.53      135.72     22.24 o 
  -6  11  11     1438.91     1383.97     65.21 o 
  -5  11  11      398.16      497.47     38.79 o 
  -4  11  11      103.92       78.59     23.45 o 
  -3  11  11      714.02      602.29     33.08 o 
  -2  11  11       46.49       42.82     14.35 o 
  -1  11  11      108.57      102.71     17.55 o 
   0  11  11      459.86      455.25     27.24 o 
  -9  12  11      400.32      444.01     32.52 o 
  -8  12  11      518.63      476.14     31.44 o 
  -7  12  11        9.35       19.85     15.48 o 
  -5  12  11      602.12      645.16     70.08 o 
  -4  12  11       35.21       47.39     22.47 o 
  -3  12  11      435.14      436.87     50.92 o 
  -2  12  11      116.30       92.56     18.79 o 
  -1  12  11       60.15       59.35     23.05 o 
  -6  13  11       21.46       54.67     21.37 o 
  -5  13  11       42.60       17.73     38.19 o 
  -4  13  11        6.92        2.36     26.02 o 
 -16   0  12      604.30      607.74     62.21 o 
 -15   0  12       22.06       14.91     17.12 o 
 -14   0  12      218.70      291.30     66.21 o 
 -13   0  12      339.78      389.63     32.02 o 
 -12   0  12      446.17      473.58     33.50 o 
 -11   0  12     1006.36     1169.20     36.50 o 
 -10   0  12     1428.85     1377.14     40.70 o 
  -9   0  12      430.75      517.13     23.16 o 
  -8   0  12      591.87      745.76     36.58 o 
  -7   0  12     8053.95     8320.11    184.55 o 
  -6   0  12      364.57      601.67     29.06 o 
  -5   0  12     3895.38     4475.35    144.09 o 
  -4   0  12     1626.63     1580.53     51.49 o 
  -3   0  12     1039.00      975.84     47.78 o 
  -2   0  12      614.15      761.04     42.29 o 
  -1   0  12      929.72     1107.03     53.00 o 
   0   0  12      340.89      501.03     35.73 o 
   1   0  12      407.32      366.06     49.65 o 
   2   0  12      174.07      192.78     28.10 o 
   3   0  12       20.24       32.26     20.66 o 
   4   0  12      724.59      756.02     47.98 o 
 -16   1  12       42.41       53.93     17.91 o 
 -15   1  12       12.93        2.45     10.96 o 
 -14   1  12       17.45       -0.22     10.77 o 
 -13   1  12       54.95       48.07     13.16 o 
 -12   1  12      645.12      719.11     24.57 o 
 -11   1  12      283.86      256.49     14.82 o 
 -10   1  12      323.78      424.89     15.26 o 
  -9   1  12       54.02       40.68      8.15 o 
  -8   1  12      492.30      499.98     16.65 o 
  -7   1  12     1319.02     1369.60     30.32 o 
  -6   1  12     2195.56     2151.47     44.17 o 
  -5   1  12     2398.98     2216.54     55.78 o 
  -4   1  12      172.36      232.15     17.41 o 
  -3   1  12      105.46      107.58     12.97 o 
  -2   1  12      970.05      892.84     32.30 o 
  -1   1  12      191.59      222.57     19.03 o 
   0   1  12      679.95      698.27     33.89 o 
   1   1  12       90.52       96.32     16.70 o 
   2   1  12       44.53       35.97     24.51 o 
   3   1  12        7.37       10.78     13.86 o 
   4   1  12       62.45       50.98     16.27 o 
 -16   2  12       40.56       51.39     12.98 o 
 -15   2  12       21.67       18.36     11.28 o 
 -14   2  12       87.74      125.84     15.33 o 
 -13   2  12       16.04       12.12      8.98 o 
 -12   2  12       50.47       77.00     11.06 o 
 -11   2  12       14.54        3.04      9.24 o 
 -10   2  12      694.62      634.92     19.97 o 
  -9   2  12      219.08      228.30     12.35 o 
  -8   2  12       85.73       85.98      9.38 o 
  -7   2  12      280.73      292.30     16.91 o 
  -6   2  12     1104.04     1109.24     27.62 o 
  -5   2  12      201.41      243.19     17.94 o 
  -4   2  12       26.45        7.02     11.10 o 
  -3   2  12      102.28      108.86     13.80 o 
  -2   2  12      332.54      357.03     22.97 o 
  -1   2  12       16.98       37.07     10.97 o 
   0   2  12       91.03      117.86     16.12 o 
   1   2  12       46.12       85.58     16.21 o 
   2   2  12       45.72       40.24     14.27 o 
   3   2  12       74.38       80.48     19.80 o 
   4   2  12       17.96       13.58     14.00 o 
 -15   3  12      365.92      433.17     22.51 o 
 -14   3  12      756.45      691.54     23.66 o 
 -13   3  12      355.23      392.37     18.21 o 
 -12   3  12      125.42      122.08     12.32 o 
 -11   3  12       10.69       -2.10      7.40 o 
 -10   3  12       53.48       81.34     10.45 o 
  -9   3  12      403.50      447.86     17.39 o 
  -8   3  12      522.20      471.90     16.82 o 
  -7   3  12     1012.45      943.59     22.08 o 
  -6   3  12        1.19       -1.83      8.63 o 
  -5   3  12      474.65      490.89     23.63 o 
  -4   3  12      424.39      503.17     23.99 o 
  -3   3  12      270.19      382.87     22.02 o 
  -2   3  12       50.61       66.76     12.64 o 
  -1   3  12        6.64        8.16     10.33 o 
   0   3  12      174.27      166.56     18.09 o 
   1   3  12      137.54      158.31     18.25 o 
   2   3  12      847.64      905.21     35.94 o 
   3   3  12      114.80       45.36     15.14 o 
   4   3  12       67.52       30.21     12.85 o 
 -15   4  12       28.37       58.86      9.46 o 
 -14   4  12      548.60      622.89     22.97 o 
 -13   4  12      269.70      267.39     26.39 o 
 -12   4  12      171.34      185.37     14.31 o 
 -11   4  12      139.10      137.39     11.71 o 
 -10   4  12      972.60      963.63     23.66 o 
  -9   4  12       92.03       89.82     12.22 o 
  -8   4  12     1130.60     1234.58     26.20 o 
  -7   4  12      443.08      427.20     19.04 o 
  -6   4  12        4.63       40.27      8.96 o 
  -5   4  12      409.40      386.09     21.35 o 
  -4   4  12     2389.83     2148.29     56.65 o 
  -3   4  12      141.87      181.87     17.67 o 
  -2   4  12      553.64      638.24     27.14 o 
  -1   4  12      197.61      214.65     17.33 o 
   0   4  12      121.71      177.07     16.79 o 
   1   4  12      658.36      698.68     33.79 o 
   2   4  12     1165.34     1106.12     39.94 o 
   3   4  12      101.51       65.83     16.95 o 
 -15   5  12     1167.90     1163.77     32.87 o 
 -14   5  12      909.60     1019.09     32.31 o 
 -13   5  12      527.64      496.64     25.62 o 
 -12   5  12      515.66      478.50     19.81 o 
 -11   5  12      399.01      430.06     19.61 o 
 -10   5  12       40.72       71.97     10.28 o 
  -9   5  12      155.12      192.69     13.94 o 
  -8   5  12     1074.98     1048.03     25.71 o 
  -7   5  12       10.53       13.11      8.29 o 
  -6   5  12      130.85      134.86     12.08 o 
  -5   5  12       33.18       59.67     12.45 o 
  -4   5  12      285.11      456.10     23.55 o 
  -3   5  12       41.04       39.94     12.10 o 
  -2   5  12       66.65       69.68     14.52 o 
  -1   5  12      942.49      941.34     31.09 o 
   0   5  12      486.51      454.53     22.91 o 
   1   5  12      141.88       93.94     14.09 o 
   2   5  12      256.05      161.91     34.45 o 
   3   5  12      376.91      224.48     24.64 o 
 -14   6  12       74.98       61.97     12.57 o 
 -13   6  12      240.67      126.83     15.05 o 
 -12   6  12       56.18       64.27     10.21 o 
 -11   6  12       15.75       16.27     10.52 o 
 -10   6  12        6.92       12.08      9.03 o 
  -9   6  12      165.48      194.12     12.29 o 
  -8   6  12       21.90       22.10      9.42 o 
  -7   6  12       94.40       79.77     11.24 o 
  -6   6  12      641.32      723.73     29.44 o 
  -5   6  12      152.07      163.27     16.41 o 
  -4   6  12       46.44       40.62     12.68 o 
  -3   6  12       47.20       57.39     12.94 o 
  -2   6  12        5.81       30.27     13.06 o 
  -1   6  12       39.37       53.09     14.80 o 
   0   6  12      198.15      217.63     19.20 o 
   1   6  12      898.27      871.57     31.29 o 
   2   6  12       32.55       30.03     13.51 o 
   3   6  12      407.02      439.46     28.29 o 
 -14   7  12       92.29       59.52     13.24 o 
 -13   7  12        9.97       22.10     10.29 o 
 -12   7  12      127.58      121.49     12.19 o 
 -11   7  12       10.22       31.61     10.34 o 
 -10   7  12      223.08      216.19     15.03 o 
  -9   7  12      560.94      610.68     26.36 o 
  -8   7  12      123.89      123.18     13.44 o 
  -7   7  12       81.72       79.91     11.89 o 
  -6   7  12      680.92      615.54     23.53 o 
  -5   7  12      230.91      282.75     20.45 o 
  -4   7  12      241.43      291.81     24.58 o 
  -3   7  12      152.41      150.53     15.70 o 
  -2   7  12      177.37      163.32     17.73 o 
  -1   7  12       16.58       31.17     16.28 o 
   0   7  12      179.13      159.52     17.35 o 
   1   7  12        3.72       -0.79     11.88 o 
   2   7  12      352.13      480.35     27.80 o 
 -13   8  12       97.54      115.13     13.58 o 
 -12   8  12       41.89       36.56     10.49 o 
 -11   8  12       57.42       84.62     11.59 o 
 -10   8  12      409.41      356.94     22.67 o 
  -9   8  12       13.83        7.93     11.88 o 
  -8   8  12      227.40      290.04     20.91 o 
  -7   8  12      326.16      314.32     24.09 o 
  -6   8  12      108.02      180.58     17.68 o 
  -5   8  12      432.87      496.07     24.07 o 
  -4   8  12      101.59      100.66     15.37 o 
  -3   8  12        3.81       19.37     12.74 o 
  -2   8  12      355.94      380.83     23.70 o 
  -1   8  12       29.73       40.52     14.25 o 
   0   8  12      149.07      227.50     19.67 o 
   1   8  12       77.57       41.48     14.45 o 
 -12   9  12       73.56       58.88     11.49 o 
 -11   9  12        8.71        7.67     10.55 o 
 -10   9  12      213.58      357.09     25.26 o 
  -9   9  12       24.84       49.98     14.14 o 
  -8   9  12      139.21      175.61     19.82 o 
  -7   9  12      174.86      265.81     23.88 o 
  -6   9  12      218.94      251.13     46.03 o 
  -5   9  12       54.28       51.98     25.78 o 
  -4   9  12      214.44      266.92     21.62 o 
  -3   9  12       66.21       74.17     15.88 o 
  -2   9  12       57.12       88.77     17.83 o 
  -1   9  12       10.77       -1.28     13.79 o 
   0   9  12       48.62       39.25     15.41 o 
 -11  10  12       34.61       29.14     13.96 o 
 -10  10  12       43.34       38.80     12.90 o 
  -9  10  12      268.88      325.40     27.00 o 
  -8  10  12      340.82      336.83     26.69 o 
  -7  10  12      108.08      186.78     21.41 o 
  -6  10  12       75.68       62.86     22.62 o 
  -5  10  12       34.89       35.88     25.34 o 
  -4  10  12      365.42      338.68     28.47 o 
  -3  10  12      389.91      417.21     25.01 o 
  -2  10  12       82.13      117.30     17.13 o 
  -1  10  12        9.74       -1.22     13.54 o 
 -10  11  12       83.00       91.69     19.21 o 
  -9  11  12      539.90      611.74     39.63 o 
  -8  11  12       82.22       91.68     23.88 o 
  -7  11  12      853.10      789.03     48.81 o 
  -6  11  12       31.72       29.88     20.66 o 
  -5  11  12      229.89      244.50     31.43 o 
  -4  11  12      250.69      274.43     33.80 o 
  -3  11  12      734.96      802.33     38.93 o 
  -2  11  12       23.06       10.45     13.62 o 
  -7  12  12      688.27      792.15     48.89 o 
  -6  12  12       25.33       20.62     20.35 o 
  -5  12  12     1227.84     1307.31     64.41 o 
 -15   1  13        7.50       15.65     11.79 o 
 -14   1  13      131.72      173.69     17.76 o 
 -13   1  13      454.16      483.05     31.18 o 
 -12   1  13       43.35       41.89     10.50 o 
 -11   1  13      289.11      236.16     18.71 o 
 -10   1  13      309.47      342.06     15.10 o 
  -9   1  13      182.82      174.12     12.31 o 
  -8   1  13     1525.50     1553.87     35.21 o 
  -7   1  13     1310.46     1307.33     30.95 o 
  -6   1  13     1480.92     1453.13     47.67 o 
  -5   1  13      698.38      812.46     29.50 o 
  -4   1  13      531.52      540.47     25.11 o 
  -3   1  13      205.35      172.20     17.25 o 
  -2   1  13      699.88      679.97     28.59 o 
  -1   1  13      121.71      182.76     19.26 o 
   0   1  13      278.20      177.36     22.52 o 
   1   1  13       95.71       73.05     16.58 o 
   2   1  13       13.45       -7.36      9.60 o 
 -15   2  13       15.59       17.37     11.75 o 
 -14   2  13      141.91      114.09     16.28 o 
 -13   2  13       39.14       84.71     12.74 o 
 -12   2  13      238.44      222.52     16.02 o 
 -11   2  13      502.20      511.74     29.51 o 
 -10   2  13       58.76       41.68     10.27 o 
  -9   2  13        6.15       19.64      9.94 o 
  -8   2  13      120.81       85.72     10.40 o 
  -7   2  13      427.10      448.71     17.96 o 
  -6   2  13      972.95      937.70     42.01 o 
  -5   2  13      325.17      385.97     29.89 o 
  -4   2  13       11.49       24.71     11.95 o 
  -3   2  13      124.62      134.23     16.79 o 
  -2   2  13      151.86       83.48     14.34 o 
  -1   2  13      399.28      388.72     29.95 o 
   0   2  13       10.51        5.78     12.44 o 
   1   2  13      194.18      206.83     22.05 o 
   2   2  13       30.57       23.57     14.39 o 
 -15   3  13       80.48      132.54     15.77 o 
 -14   3  13      152.60      161.55     14.67 o 
 -13   3  13       88.68       44.34     10.32 o 
 -12   3  13      112.78      102.18     12.63 o 
 -11   3  13      104.44      112.13     13.19 o 
 -10   3  13      477.65      460.40     19.46 o 
  -9   3  13      134.17      150.43     13.26 o 
  -8   3  13       21.66       21.73      8.40 o 
  -7   3  13      209.17      237.30     14.41 o 
  -6   3  13      100.42       69.03     12.83 o 
  -5   3  13       55.30       76.02     13.90 o 
  -4   3  13      214.03      205.54     18.38 o 
  -3   3  13      168.35      178.92     16.81 o 
  -2   3  13       32.56        3.74     10.65 o 
  -1   3  13      315.44      346.57     25.02 o 
   0   3  13      326.71      408.69     26.63 o 
   1   3  13       54.46       31.72     18.63 o 
   2   3  13       27.96       11.92     13.54 o 
 -15   4  13       20.00       31.22     12.36 o 
 -14   4  13       19.99       31.70     10.77 o 
 -13   4  13      302.52      342.39     18.62 o 
 -12   4  13      166.56      166.24     14.11 o 
 -11   4  13       30.99       11.19      9.34 o 
 -10   4  13       97.90       70.76     16.61 o 
  -9   4  13       13.63       16.11      8.69 o 
  -8   4  13       52.43       54.49      9.77 o 
  -7   4  13       24.02       25.26      9.14 o 
  -6   4  13        8.49       17.38     10.78 o 
  -5   4  13       52.72       80.10     13.95 o 
  -4   4  13       14.22        7.15     11.33 o 
  -3   4  13       88.83       23.53     13.35 o 
  -2   4  13       91.57       95.58     14.65 o 
  -1   4  13       78.06       44.95     14.68 o 
   0   4  13      114.55       52.07     15.30 o 
   1   4  13        5.30       -0.16     12.91 o 
   2   4  13       69.86       46.15     16.44 o 
 -14   5  13      427.13      405.93     19.82 o 
 -13   5  13       20.69       12.27      9.92 o 
 -12   5  13       94.37       83.27     11.65 o 
 -11   5  13      268.17      301.44     17.30 o 
 -10   5  13      331.96      355.88     17.91 o 
  -9   5  13       61.66       36.97     10.45 o 
  -8   5  13      166.11      175.89     15.11 o 
  -7   5  13       45.96       57.00     10.33 o 
  -6   5  13       66.15       41.37     12.59 o 
  -5   5  13      123.41      128.53     15.33 o 
  -4   5  13      100.28       59.37     14.32 o 
  -3   5  13       99.59       60.55     14.24 o 
  -2   5  13      265.56      250.79     21.88 o 
  -1   5  13      250.13      331.72     28.26 o 
   0   5  13       36.40       26.43     14.52 o 
   1   5  13      336.85      298.21     25.60 o 
 -14   6  13      165.08      123.05     13.47 o 
 -13   6  13      320.57      407.33     20.26 o 
 -12   6  13      143.13      116.38     12.41 o 
 -11   6  13       12.34       30.24     10.59 o 
 -10   6  13       12.17       22.27     11.68 o 
  -9   6  13       22.82       31.51     10.74 o 
  -8   6  13      180.87      199.15     14.42 o 
  -7   6  13      358.03      385.04     21.99 o 
  -6   6  13      238.02      253.40     19.53 o 
  -5   6  13      688.71      674.19     31.75 o 
  -4   6  13       87.16       81.66     14.74 o 
  -3   6  13       15.95       10.53     13.00 o 
  -2   6  13       31.63       56.24     14.87 o 
  -1   6  13      436.26      493.04     25.82 o 
   0   6  13      139.78       88.26     15.04 o 
   1   6  13      491.21      519.13     29.71 o 
 -13   7  13      139.25      115.49     13.56 o 
 -12   7  13      259.22      208.74     15.70 o 
 -11   7  13      122.19      132.18     15.00 o 
 -10   7  13      222.70      179.40     17.08 o 
  -9   7  13      497.18      512.33     25.56 o 
  -8   7  13       24.62       29.19     11.52 o 
  -7   7  13        0.28        5.45     10.26 o 
  -6   7  13        0.08        4.87     12.80 o 
  -5   7  13       11.33        1.81     12.18 o 
  -4   7  13      149.20      119.28     15.90 o 
  -3   7  13      851.65      791.44     32.28 o 
  -2   7  13       82.13       80.62     16.09 o 
  -1   7  13      329.22      325.04     30.02 o 
   0   7  13       42.89        7.40     19.25 o 
 -12   8  13       52.00       41.10     10.98 o 
 -11   8  13       35.51       31.83     13.36 o 
 -10   8  13      220.46      252.52     20.62 o 
  -9   8  13      164.06      193.22     18.91 o 
  -8   8  13       43.12       49.81     15.02 o 
  -7   8  13       54.94       34.80     16.81 o 
  -6   8  13      106.10      136.40     18.59 o 
  -5   8  13      156.38      155.52     21.01 o 
  -4   8  13       51.31       27.56     13.51 o 
  -3   8  13       63.95       64.37     15.35 o 
  -2   8  13      128.96       92.32     17.59 o 
  -1   8  13       18.36       10.64     13.89 o 
 -11   9  13        7.01        9.65     13.40 o 
 -10   9  13      590.47      593.55     27.79 o 
  -9   9  13      314.45      379.08     29.79 o 
  -8   9  13      164.21      138.33     18.88 o 
  -7   9  13      436.11      437.78     38.10 o 
  -6   9  13      268.31      306.62     44.93 o 
  -5   9  13      602.73      525.81     31.05 o 
  -4   9  13      226.05      254.53     21.64 o 
  -3   9  13      309.57      296.20     22.91 o 
  -2   9  13        1.93        6.03     13.66 o 
 -10  10  13       91.38       79.12     18.70 o 
  -9  10  13        9.30       17.45     14.65 o 
  -8  10  13      153.56      136.82     19.26 o 
  -7  10  13      570.29      558.67     42.60 o 
  -6  10  13      224.52      207.81     31.04 o 
  -5  10  13      563.75      557.93     42.02 o 
  -4  10  13        5.20        7.32     16.03 o 
  -3  10  13       32.13       40.31     14.71 o 
 -14   0  14      245.88      358.47     34.75 o 
 -13   0  14       10.79       14.75     24.98 o 
 -12   0  14      328.48      369.40     39.71 o 
 -11   0  14      158.79      196.89     19.40 o 
 -10   0  14     1178.31     1124.01     41.06 o 
  -9   0  14      131.50      122.32     16.61 o 
  -8   0  14       85.20      168.17     17.73 o 
  -7   0  14      105.61      106.99     19.31 o 
  -6   0  14      219.17      308.01     40.79 o 
  -5   0  14      186.71      232.06     28.40 o 
  -4   0  14      421.97      484.69     35.98 o 
  -3   0  14      375.20      455.88     36.42 o 
  -2   0  14      112.26      135.77     24.63 o 
  -1   0  14       34.05       56.39     21.86 o 
   0   0  14       68.76       42.37     21.00 o 
   1   0  14       47.97        5.26     13.74 o 
 -14   1  14       30.56       30.26     13.82 o 
 -13   1  14       51.24       28.51     12.93 o 
 -12   1  14      665.68      759.34     26.51 o 
 -11   1  14       47.66       41.33     11.18 o 
 -10   1  14       53.86      103.08     11.49 o 
  -9   1  14      206.91      210.39     14.28 o 
  -8   1  14      403.16      382.38     16.81 o 
  -7   1  14      423.15      480.39     26.26 o 
  -6   1  14      482.49      570.23     25.21 o 
  -5   1  14      106.98       94.99     17.06 o 
  -4   1  14      184.15      181.43     18.45 o 
  -3   1  14       27.75       35.58     13.69 o 
  -2   1  14      405.38      356.72     24.44 o 
  -1   1  14      161.39      173.39     20.16 o 
   0   1  14        8.78       -8.09      9.45 o 
   1   1  14      140.18      128.87     19.62 o 
 -14   2  14       11.42       12.34     19.75 o 
 -13   2  14       81.43      122.19     14.09 o 
 -12   2  14       41.28       36.18     13.74 o 
 -11   2  14       65.78       37.50     17.33 o 
 -10   2  14       35.96       46.77     11.28 o 
  -9   2  14        1.94       14.79     10.00 o 
  -8   2  14      117.85      109.66     12.66 o 
  -7   2  14       79.91       90.37     14.28 o 
  -6   2  14       31.31       53.71     13.23 o 
  -5   2  14        7.08        4.32     11.77 o 
  -4   2  14      105.36      115.74     16.16 o 
  -3   2  14      240.92      320.23     41.31 o 
  -2   2  14      115.75       90.07     16.96 o 
  -1   2  14       22.47        0.33     13.37 o 
   0   2  14       41.35       24.03     15.69 o 
   1   2  14      254.31      262.69     24.70 o 
 -14   3  14      473.48      504.14     25.89 o 
 -13   3  14       10.67       33.37     11.12 o 
 -12   3  14      300.98      378.09     20.81 o 
 -11   3  14      230.49      251.39     17.77 o 
 -10   3  14       65.09       29.56     10.60 o 
  -9   3  14        4.34        2.56     14.01 o 
  -8   3  14        8.96       16.97      9.42 o 
  -7   3  14      162.15      203.24     21.24 o 
  -6   3  14       12.93       12.96     11.17 o 
  -5   3  14        5.65       13.96     12.43 o 
  -4   3  14      248.07      352.87     23.19 o 
  -3   3  14       61.49       48.84     14.38 o 
  -2   3  14       81.98       15.21     14.16 o 
  -1   3  14        9.45        9.02     20.88 o 
   0   3  14      249.96      254.25     22.98 o 
 -14   4  14       87.29      134.05     16.35 o 
 -13   4  14       22.41       48.88     11.83 o 
 -12   4  14       80.36       64.41     11.95 o 
 -11   4  14      105.79      138.93     14.96 o 
 -10   4  14      136.89      181.81     15.48 o 
  -9   4  14      139.91      155.05     14.62 o 
  -8   4  14      431.52      478.04     19.12 o 
  -7   4  14      431.36      407.40     23.25 o 
  -6   4  14      166.70      183.18     17.66 o 
  -5   4  14      337.11      397.62     24.35 o 
  -4   4  14      419.61      452.94     26.10 o 
  -3   4  14      166.67      181.64     22.50 o 
  -2   4  14      161.46      256.75     22.66 o 
  -1   4  14       82.78       60.34     15.72 o 
   0   4  14       24.80       23.69     15.07 o 
 -13   5  14      364.44      361.69     19.05 o 
 -12   5  14      208.29      254.93     18.69 o 
 -11   5  14      108.86      130.45     19.59 o 
 -10   5  14      251.56      205.57     16.22 o 
  -9   5  14      241.86      244.12     17.13 o 
  -8   5  14       24.60       15.34     11.13 o 
  -7   5  14        9.91       76.42     14.14 o 
  -6   5  14       20.43       26.82     12.62 o 
  -5   5  14       77.81       76.47     14.74 o 
  -4   5  14      473.84      588.54     28.01 o 
  -3   5  14       31.60        2.19     13.60 o 
  -2   5  14      274.61      295.21     23.95 o 
  -1   5  14      406.19      445.73     28.10 o 
 -13   6  14      367.72      397.95     35.73 o 
 -12   6  14      135.63      157.55     20.57 o 
 -11   6  14       61.98       60.65     14.53 o 
 -10   6  14      304.98      386.68     23.21 o 
  -9   6  14      145.61      167.73     15.11 o 
  -8   6  14        4.72       16.01     11.80 o 
  -7   6  14      219.36      257.38     24.56 o 
  -6   6  14       13.11       11.70     12.40 o 
  -5   6  14      291.09      347.32     23.76 o 
  -4   6  14      734.08      731.33     32.91 o 
  -3   6  14      209.00      243.61     23.67 o 
  -2   6  14       56.11       47.00     13.67 o 
  -1   6  14      898.14      900.08     43.85 o 
 -12   7  14       71.30      103.62     16.59 o 
 -11   7  14       93.62      121.31     17.15 o 
 -10   7  14      536.24      603.57     27.71 o 
  -9   7  14      156.03      230.19     19.78 o 
  -8   7  14      160.40      136.69     19.18 o 
  -7   7  14      305.33      320.68     26.89 o 
  -6   7  14       49.40       41.59     23.54 o 
  -5   7  14       61.66       59.12     15.21 o 
  -4   7  14      147.09      121.26     16.44 o 
  -3   7  14       58.92       45.24     15.08 o 
  -2   7  14       21.96       13.00     19.59 o 
 -11   8  14      145.49      187.09     19.28 o 
 -10   8  14      204.48      157.56     18.96 o 
  -9   8  14      463.53      462.17     29.64 o 
  -8   8  14      428.65      665.71     44.55 o 
  -7   8  14      252.18      248.41     25.46 o 
  -6   8  14      339.09      298.13     26.08 o 
  -5   8  14      234.73      215.51     23.47 o 
  -4   8  14       67.07       32.60     14.88 o 
  -3   8  14      132.66      154.03     21.50 o 
  -9   9  14      102.36      109.22     24.73 o 
  -8   9  14      418.17      442.17     40.46 o 
  -7   9  14      289.29      379.38     50.21 o 
  -6   9  14      466.46      573.87     42.14 o 
  -5   9  14      281.74      325.42     28.90 o 
 -13   1  15        9.95       38.59     15.38 o 
 -12   1  15       46.33       76.11     12.45 o 
 -11   1  15       18.44       31.99     11.03 o 
 -10   1  15      108.41      122.48     12.83 o 
  -9   1  15       21.87       35.25     11.31 o 
  -8   1  15      262.06      291.21     22.86 o 
  -7   1  15      180.69      153.71     20.11 o 
  -6   1  15       71.36      102.17     18.30 o 
  -5   1  15      142.71      113.69     16.48 o 
  -4   1  15       42.85        9.35     13.69 o 
  -3   1  15      110.91      134.99     17.97 o 
  -2   1  15       10.39       10.32     13.41 o 
  -1   1  15      178.52      123.12     18.41 o 
 -13   2  15       38.78       29.72     13.64 o 
 -12   2  15      105.96      144.64     15.43 o 
 -11   2  15      490.42      500.58     22.64 o 
 -10   2  15      843.48      878.27     32.24 o 
  -9   2  15       24.25       78.58     12.50 o 
  -8   2  15      443.12      506.87     26.88 o 
  -7   2  15      123.15      142.96     16.78 o 
  -6   2  15        9.17       54.57     15.99 o 
  -5   2  15      832.51      852.65     33.56 o 
  -4   2  15      431.08      462.59     25.64 o 
  -3   2  15       35.18       39.00     14.44 o 
  -2   2  15      141.82      149.32     19.42 o 
 -13   3  15      167.28      143.39     14.92 o 
 -12   3  15      910.67     1007.44     31.88 o 
 -11   3  15       46.36       67.35     12.78 o 
 -10   3  15       92.22       98.65     16.05 o 
  -9   3  15      282.29      310.52     21.92 o 
  -8   3  15      522.87      531.96     25.64 o 
  -7   3  15      298.69      331.39     22.70 o 
  -6   3  15      448.00      444.33     25.03 o 
  -5   3  15       54.07       62.40     17.30 o 
  -4   3  15      118.38      145.81     19.59 o 
  -3   3  15      240.76       93.48     33.54 o 
  -2   3  15      443.33      437.60     31.90 o 
 -12   4  15      103.42       62.70     12.45 o 
 -11   4  15       39.15       19.68     11.79 o 
 -10   4  15       46.33       61.29     12.62 o 
  -9   4  15      114.76      159.41     15.69 o 
  -8   4  15       19.28       19.94     15.19 o 
  -7   4  15       10.09       27.65     12.91 o 
  -6   4  15       50.81       40.18     13.85 o 
  -5   4  15       66.15       67.73     15.48 o 
  -4   4  15      128.86      135.87     21.48 o 
  -3   4  15      323.66      380.22     31.29 o 
  -2   4  15        6.92      -25.51     12.75 o 
 -12   5  15      349.01      377.79     24.87 o 
 -11   5  15       62.32       35.95     14.42 o 
 -10   5  15      240.27      156.44     15.88 o 
  -9   5  15       76.10       76.27     13.38 o 
  -8   5  15       14.51       -6.53     16.22 o 
  -7   5  15        7.65       15.22     12.65 o 
  -6   5  15      108.69      135.47     17.47 o 
  -5   5  15      361.41      366.07     25.39 o 
  -4   5  15      235.67      236.72     22.12 o 
  -3   5  15      327.96      294.36     24.67 o 
 -11   6  15      132.41      164.18     18.63 o 
 -10   6  15      559.40      630.74     28.69 o 
  -9   6  15       14.04       10.91     14.13 o 
  -8   6  15      232.94      292.03     25.85 o 
  -7   6  15      198.85      232.98     25.70 o 
  -6   6  15       34.42       62.00     15.13 o 
  -5   6  15      392.47      429.78     25.88 o 
  -4   6  15      224.52      180.54     20.61 o 
 -10   7  15       88.77      103.37     17.13 o 
  -9   7  15      124.73       94.45     24.63 o 
  -8   7  15       56.21       73.80     22.52 o 
  -7   7  15       29.32       40.88     15.91 o 
  -6   7  15       86.87       96.70     29.43 o 
  -5   7  15      181.16      192.55     20.61 o 
 -12   0  16      489.61      602.23     67.02 o 
 -11   0  16        4.32      114.83     17.75 o 
 -10   0  16      785.87     1051.47     41.41 o 
  -9   0  16      358.13      440.95     46.40 o 
  -8   0  16     1303.88     1315.40     80.59 o 
  -7   0  16      323.17      500.96     39.60 o 
  -6   0  16      863.19      964.42     51.43 o 
  -5   0  16       13.14       70.04     24.60 o 
  -4   0  16      204.82      191.14     57.53 o 
 -12   1  16      349.82      368.96     24.62 o 
 -11   1  16      326.45      346.55     22.90 o 
 -10   1  16      289.35      348.90     21.38 o 
  -9   1  16      450.09      614.97     64.21 o 
  -8   1  16      646.17      585.69     50.28 o 
  -7   1  16      483.24      464.40     42.34 o 
  -6   1  16      516.61      435.20     27.01 o 
  -5   1  16      380.25      386.19     25.97 o 
  -4   1  16      280.92      267.61     23.11 o 
 -11   2  16       52.82       79.39     15.98 o 
 -10   2  16       39.50       43.38     14.26 o 
  -9   2  16      142.48      144.38     17.22 o 
  -8   2  16        6.89       36.71     16.51 o 
  -7   2  16       77.59       89.20     18.65 o 
  -6   2  16       14.58       36.81     17.05 o 
  -5   2  16       38.12       27.86     14.29 o 
  -4   2  16        3.94       17.08     13.65 o 
 -11   3  16       24.03       20.88     13.89 o 
 -10   3  16      434.07      395.62     21.97 o 
  -9   3  16       13.63       10.14     15.39 o 
  -8   3  16      415.16      388.33     24.70 o 
  -7   3  16       44.44       73.48     18.16 o 
  -6   3  16      281.16      259.93     24.97 o 
  -5   3  16       86.43       48.48     15.99 o 
 -10   4  16       19.27       24.90     13.62 o 
  -9   4  16      312.02      309.62     27.65 o 
  -8   4  16        9.02       31.49     16.86 o 
  -7   4  16      588.08      566.27     28.07 o 
  -6   4  16       70.38       95.71     19.82 o 
  -8   5  16       25.44       24.29     16.20 o 
  -7   5  16       72.19      154.29     22.12 o 
                                                 
